# Supplementary material for: Psychological and Socioeconomic Determinants of Mental Health in Higher Education Students: A Scoping Review
Source: Healthcare (Basel). 2026 Jun 15;14(12):1708. doi: 10.3390/healthcare14121708 (PMC13300591; doi:10.3390/healthcare14121708)
Supplement: Supplementary file 1 [file healthcare-14-01708-s001.zip]

Archive with 1 entries (1 files):
- healthcare-4255373-supplementary.xlsx
