# Supplementary material for: Psychological and Socioeconomic Determinants of Mental Health in Higher Education Students: A Scoping Review
Source: Healthcare (Basel). 2026 Jun 15;14(12):1708. doi: 10.3390/healthcare14121708 (PMC13300591; doi:10.3390/healthcare14121708)
Supplement: Supplementary file 1 [file healthcare-14-01708-s001.zip › healthcare-4255373-supplementary.xlsx]

## Sheet: Table S1
SECTION	ITEM	PRISMA-ScR CHECKLIST ITEM	REPORTED ON PAGE #
TITLE: Psychological and Socioeconomic Determinants of Mental Health in Higher Education Students: A Scoping Review
Title	1	Identify the report as a scoping review.	1
ABSTRACT
Structured summary	2	Provide a structured summary that includes (as applicable): background, objectives, eligibility criteria, sources of evidence, charting methods, results, and conclusions that relate to the review questions and objectives.	2
INTRODUCTION
Rationale	3	Describe the rationale for the review in the context of what is already known. Explain why the review questions/objectives lend themselves to a scoping review approach.	2–5
Objectives	4	Provide an explicit statement of the questions and objectives being addressed with reference to their key elements (e.g., population or participants, concepts, and context) or other relevant key elements used to conceptualize the review questions and/or objectives.	5
METHODS
Protocol and registration	5	Indicate whether a review protocol exists; state if and where it can be accessed (e.g., a Web address); and if available, provide registration information, including the registration number.	5
Eligibility criteria	6	Specify characteristics of the sources of evidence used as eligibility criteria (e.g., years considered, language, and publication status), and provide a rationale.	5–6
Information sources*	7	Describe all information sources in the search (e.g., databases with dates of coverage and contact with authors to identify additional sources), as well as the date the most recent search was executed.	5
Search	8	Present the full electronic search strategy for at least 1 database, including any limits used, such that it could be repeated.	5
Selection of sources of evidence†	9	State the process for selecting sources of evidence (i.e., screening and eligibility) included in the scoping review.	6
Data charting process‡	10	Describe the methods of charting data from the included sources of evidence (e.g., calibrated forms or forms that have been tested by the team before their use, and whether data charting was done independently or in duplicate) and any processes for obtaining and confirming data from investigators.	6
Data items	11	List and define all variables for which data were sought and any assumptions and simplifications made.	6
Critical appraisal of individual sources of evidence§	12	If done, provide a rationale for conducting a critical appraisal of included sources of evidence; describe the methods used and how this information was used in any data synthesis (if appropriate).	6
Synthesis of results	13	Describe the methods of handling and summarizing the data that were charted.	6
RESULTS
Selection of sources of evidence	14	Give numbers of sources of evidence screened, assessed for eligibility, and included in the review, with reasons for exclusions at each stage, ideally using a flow diagram.	6–7
Characteristics of sources of evidence	15	For each source of evidence, present characteristics for which data were charted and provide the citations.	7–11
Critical appraisal within sources of evidence	16	If done, present data on critical appraisal of included sources of evidence (see item 12).	6
Results of individual sources of evidence	17	For each included source of evidence, present the relevant data that were charted that relate to the review questions and objectives.	8–13
Synthesis of results	18	Summarize and/or present the charting results as they relate to the review questions and objectives.	8–14
DISCUSSION
Summary of evidence	19	Summarize the main results (including an overview of concepts, themes, and types of evidence available), link to the review questions and objectives, and consider the relevance to key groups.	14–17
Limitations	20	Discuss the limitations of the scoping review process.	18–19
Conclusions	21	Provide a general interpretation of the results with respect to the review questions and objectives, as well as potential implications and/or next steps.	19
FUNDING
Funding	22	Describe sources of funding for the included sources of evidence, as well as sources of funding for the scoping review. Describe the role of the funders of the scoping review.	20
JBI = Joanna Briggs Institute; PRISMA-ScR = Preferred Reporting Items for Systematic reviews and Meta-Analyses extension for Scoping Reviews. Where sources of evidence (see second footnote) are compiled from, such as bibliographic databases, social media platforms, and Web sites. † A more inclusive/heterogeneous term used to account for the different types of evidence or data sources (e.g., quant…

## Sheet: Table S2
Paper Title	Paper Link	Publication Year	Publication Title	Author Names	DOI	Relevance	Abstract	Psychological Determinants Examined	Socioeconomic Determinants Examined	Study Design and Sample Characteristics
Contexts and Social Determinants of Mental Health Among Psychology Students at the Autonomous University of Nayarit: An Empirical Perspective	https://scispace.com/papers/contexts-and-social-determinants-of-mental-health-among-ko9pht1nceeq	2024	Medical research archives	Alejandro Pimienta Roberto GonzÃ¡lez	10.18103/mra.v13i9.6841	Uses integrated social and economic contexts, focuses on psychology undergraduates, measures coping and selfâ€‘esteem, discusses regional economy, proposes workshopâ€‘based interventions, lacks longitudinal data, singleâ€‘site, limited explicit theory.	This study analyzes the social, academic, socioemotional, and economic contexts and determinants that influence the mental health of psychology students at the Autonomous University of Nayarit (UAN). The research is based on an empirical perspective and is supported by experience gathered in growth and development workshops, as well as the administration of social skills tests. It is observed tha…	The study examines several psychological determinants of mental health. It notes that individuals facing emotional distress may develop avoidant or phobic behavior patterns, making it difficult to develop effective coping skills. The research also highlights the importance of self-knowledge and introspection for mental health. Furthermore, it addresses the development of autonomy, coping skills, …	The study observes that while there is little disparity in socioeconomic status among students, notable sociocultural differences exist regarding environmental development. Most students come from moderately populated areas, fostering strong interpersonal connections but diminished privacy. Nayarit's economy, based on tourism and services, influences students' opportunities and expectations. The …	This non-experimental study analyzed psychology students at the Autonomous University of Nayarit (UAN). The sample included approximately 980 psychology students across eight semesters, with 60% female. Most students came from moderately populated areas. Data was collected through direct observation, experience from growth and development workshops, and social skills tests, including the 50-item …
Preregistration.	https://scispace.com/papers/preregistration-b0l9x42lrjl3	2023			10.1371/journal.pone.0292842.s003	Uses crossectional UK university sample (n=811) to link subjective SES with perceived control, inclusion, competence, and mental health; suggests policy relevance but lacks interventions, longitudinal data, multiâ€‘site scope, or explicit theory.	&lt;div&gt;&lt;p&gt;Universities are seeing growing numbers of students with poor mental health and wellbeing. Given that lower socioeconomic status (SES) students typically have poorer mental health and wellbeing than their peers, this may be, in part, caused by an increase in the number of students attending university from lower SES backgrounds. However, less is known about how socioeconomic i…	The research examined perceived control, inclusion, perceived worth, and competence needs as potential mediators between subjective socioeconomic status and mental health and wellbeing in university students. It found that perceived control and competence predicted both positive and negative mental health and wellbeing, while inclusion predicted positive mental health and wellbeing. Perceived wor…	The study examined subjective socioeconomic status (SES) as a determinant of mental health and wellbeing in university students. It investigated how subjective SES predicted perceived control, inclusion, and competence, which in turn influenced positive and negative mental health and wellbeing outcomes. The research found evidence of socioeconomic inequalities in mental health and wellbeing among…	The study utilized a cross-sectional survey design with 811 university students in the UK. Data was collected during a period of COVID-19 restrictions. The research focused on subjective socioeconomic status, mental health, and wellbeing, examining perceived control, inclusion, worth, and competence needs. This single-country sample provides insights into socioeconomic inequalities within UK high…
Assessing the Psychosocial Determinants of Mental Health Decline Among Bangladeshi University Students During the COVID-19 Pandemic: A Rapid Systematic Review	https://scispace.com/papers/assessing-the-psychosocial-determinants-of-mental-health-521c4amubz4a	2024	Asian Journal of Public Health and Nursing.	Md Rakibul Hasan	10.62377/ezyt1t59	- **Relevance Score:** 100/100 - **Relevance Tag:** Highly Relevant - **Reasoning:** Integrates psychological stress and socioeconomic hardship among Bangladeshi university students; identifies anxiety, depression, financial strain; proposes policy and intervention measures.	Background: The COVID-19 epidemic has profoundly impacted the mental health of university students. This review investigates the psychosocial factors contributing to the mental health decline of Bangladeshi university students, particularly in Dhaka city, with the objective of identifying the primary elements exacerbating their mental health issues during the pandemic. Method: Employing a mixed-m…	The study examined several psychological determinants of mental health. These included psychological distress, anxiety, depression, suicidal ideation, mental stress, mental condition, mental well-being, emotional stability, psychological stigma, psychological burden, and mental burden. Factors such as fear of academic delay, frustration with academic pursuits, and the impact of online education w…	The study examined several socioeconomic determinants impacting mental health. These include lower socioeconomic background, financial uncertainty, and financial crisis, which were linked to mental decline and ongoing mental health issues. Loss of income source and un-employability were also identified. Family income, residential factors, and family size/living patterns were noted. Additionally, …	This rapid systematic review analyzed psychosocial determinants of mental health decline among Bangladeshi university students during COVID-19. It included various study designs, predominantly cross-sectional studies, with sample sizes ranging from 180 to 15,543. Participants were university students in Bangladesh, including undergraduates, graduates, and those from public and private institution…
Psychological distress in first year university students: socioeconomic and academic stressors, mastery and social support in young men and women	https://link.springer.com/article/10.1007/s00127-008-0486-y	2009	Social Psychiatry and Psychiatric Epidemiology	Pierre Verger Jean-Baptiste Combes Viviane Kovess-Masfety Marie Choquet ValÃ©rie Guagliardo FrÃ©dÃ©ric Rouillon Patrick Peretti-Wattel	10.1007/S00127-008-0486-Y	Uses combined socioeconomic stressors and psychological mastery/social support to assess distress in firstâ€‘year university students, directly matching all core criteria.	Purpose Little is known about the role of stressors associated with university life on psychological distress (PD). The aims of this article are to: (1) assess the prevalence of PD among students during their first year of university; (2) study its associations with stressors (socioeconomic and university-related) and protective factors (mastery, social support); and (3) to compare these factors …	The study examined psychological distress (PD), mastery, and social support as psychological factors. It investigated the prevalence of PD and its associations with protective factors like mastery and social support among first-year university students. The research also compared these factors based on gender.	The study aimed to assess the associations of psychological distress with stressors, specifically mentioning "socioeconomic and university-related" stressors. However, the `tldr` clarifies that the study "failed to find a relation to socioeconomic factors." While the abstract mentions "socioeconomic stressors," the metadata does not specify which particular socioeconomic determinants from your li…	The study assesses the prevalence of psychological distress among first-year university students, studying associations with stressors and protective factors, and comparing these by gender. The research focuses on French first-year university students, finding an intermediate prevalence of psychological distress compared to other countries. It suggests distress is related to university-related st…
Depression, anxiety and stress and their associated social determinants in the Saudi college students	https://pmc.ncbi.nlm.nih.gov/articles/PMC7859957/	2020	Health Psychology Research	Shamim Mohammad Ibrahim Waleed Almakran Ahmad Saleh Al-Montashri Ammar Mohammed Mursi Saleh Mohammed Alharbi Tariq Sultan Pasha Ismail Khalid	10.4081/HPR.2020.9263	Uses DASS-21 to assess stress, anxiety, depression while linking prevalence to income and parental education among Saudi undergraduates; suggests policy and counseling actions but lacks longitudinal data, multiâ€‘site scope, or explicit theory.	Globally, students suffer from stress, anxiety, and depression in higher education and seek counselling since education process has negative impacts on mental health of some students. This study was aimed at measuring the depression, stress, and anxiety and their associated social determinants like (income, education, residence, marital status, and educational difficulties) in undergraduate stude…	The study primarily focused on measuring depression, anxiety, and stress levels in students. It investigated how these mental health outcomes were associated with social determinants such as income, education (parental and student's difficulties), residence, and marital status. The research did not explicitly examine psychological determinants like resilience, coping strategies, personality trait…	The study examined the following socioeconomic determinants: * Income * Education (of students and parents) * Residence * Marital status * Educational difficulties The study investigated income, education (student's and parents'), residence, marital status, and educational difficulties as social determinants of mental health. Significantly high levels of depression, anxiety, and stress were found…	This study measured depression, stress, and anxiety in undergraduate students of Umm Al-Qura University. A sample of 373 respondents was drawn using clustered sampling from five faculties. Data was collected using the Arabic DASS-21 instrument and analyzed with ANOVA and t-test procedures in SPSS. Participants were Saudi college students, and the study focused on social determinants like income, …
Trauma-informed queer pedagogy in vulnerable contexts: a phenomenological inquiry.	https://pubmed.ncbi.nlm.nih.gov/41839923	2025	Scientific reports	David	10.1038/s41598-026-40063-y	Uses Minority Stress Theory and intersectionality to link stress, hypervigilance, and class/caste factors; focuses on Indian higherâ€‘education queer students; proposes traumaâ€‘informed, queerâ€‘affirming pedagogical interventions.	This phenomenological study explores the lived experiences of queer students navigating conservative higher education institutions in India. Through in-depth interviews and Interpretative Phenomenological Analysis (IPA) with 13 participants, the research investigates how students perceive safety, harm, and belonging within classroom and curricular spaces. Findings reveal that students operate wit…	This study investigated psychological factors including pervasive hypervigilance, epistemic erasure, and the necessity of complex strategies of concealment and identity management, which contributed to a fractured sense of self among queer students. It also examined covert agency through intellectual resistance and the creation of clandestine support networks. The research highlighted the need fo…	The study examines compounded vulnerabilities arising from **caste, class, and regional identities**. These socioeconomic factors contribute to the pervasive hypervigilance and epistemic erasure experienced by queer students in conservative higher education. The research highlights how these intersecting identities necessitate complex strategies of concealment and identity management, leading to …	This phenomenological study used in-depth interviews and Interpretative Phenomenological Analysis (IPA) with 13 queer students navigating conservative higher education institutions in India. The research explores their lived experiences regarding safety, harm, and belonging. This qualitative approach provides contextually grounded insights into the experiences of this specific student population …
Socioeconomic Status and Studentsâ€™ Mental Health during the COVID-19 University Closure: Mediating Roles of Perceived Social Support and Self-Efficacy	https://scispace.com/papers/socioeconomic-status-and-students-mental-health-during-the-1yrjblhbkx	2023	Behavioral science	Liang Huang Dongsheng Wang	10.3390/bs13100871	Examines SES and psychological mediators (social support, selfâ€‘efficacy) on student mental health, using a large Chinese university sample; offers policy suggestions for reducing socioeconomic inequalities.	Despite the need for urgent actions in response to the exacerbated inequalities in mental health resulting from the COVID-19 pandemic, there remains a significant gap in research into the relationships and underlying mechanisms between socioeconomic status (SES) and various mental health outcomes among students during the COVID-19 university closure. With a sample of 839 students from a universit…	This study investigated the mediating roles of perceived social support and self-efficacy in the relationship between socioeconomic status and mental health outcomes. It specifically examined psychological distress, loneliness, life satisfaction, and affective well-being as mental health outcomes. Perceived social support and self-efficacy were found to independently and sequentially mediate thes…	The study specifically examined **Socioeconomic Status (SES)** as a determinant of mental health. It investigated the relationships between SES and both negative (psychological distress, loneliness) and positive (life satisfaction, affective well-being) mental health outcomes. Perceived social support and self-efficacy were found to independently and sequentially mediate these associations. Other…	This study utilized a sample of 839 students from a university in Lanzhou, China. The data was collected during the 2022 autumn semester when the university was closed due to a COVID-19 outbreak. The research examined relationships between socioeconomic status and mental health outcomes, implying a quantitative, likely cross-sectional, design.
The Influence of Third Parties, Perfectionism, and Familial Socioeconomic Status on College Student Mental Health and Perceptions of Social Support	https://scispace.com/papers/the-influence-of-third-parties-perfectionism-and-familial-3vb5jfm92t	2020		Amanda Fontaine		Integrates perfectionism and family SES to explain college mental health, applies stressâ€‘process model; lacks interventions, longitudinal data, and multiâ€‘site sampling.		The study examined several psychological determinants of mental health. Perfectionism, specifically self-oriented, other-oriented, and socially-prescribed types, was investigated for its impact on psychological wellbeing. The study also considered how personality traits and social environments intersect to affect mental health. Perceptions of social support, personal coping mechanisms, and a sens…	This study primarily examined familial socioeconomic status (SES) as a determinant of college student mental health. Specifically, it operationalized SES using parents' education levels. The research investigated how familial SES influences students' social relationships, perceptions of supportiveness, and mental health outcomes like anxiety, depression, and suicidality. While household income wa…	This study utilized a cross-sectional design, collecting data via electronic surveys from 449 undergraduate students aged 18 or older. Participants were enrolled at multiple public and private Ivy League institutions across the northeastern U.S. Data collection occurred during the Fall 2019 and Spring/Fall 2020 semesters, coinciding with the COVID-19 outbreak. The sample included 73.27% females a…
O estresse e fatores socioeconÃ´micos associados em graduandos de Odontologia	https://scispace.com/papers/o-estresse-e-fatores-socioeconomicos-associados-em-4ugmomu4ti	2021		JÃ©ssica Ferraz Soares Brito Claudia Jesus Pinheiro Tamara Marques Ramos Taiomara Vieira Mania	10.30979/REV.ABENO.V21I1.1158	Uses stress inventory and financing modality to link psychological stress with socioeconomic strain in dental undergrads; no interventions, longitudinal data, multiâ€‘site sample, or theory provided.	Upon entering the higher education environment, a new concept of living emerges and students begin to experience responsibilities and commitments that they did not previously have This change in routine can generate feelings of anxiety and stress, which exert an influence on oneâ€™s academic performance The aim of the present study was to evaluate the level of stress and associated socioeconomic …	This study primarily examined psychological distress as a mental health outcome, specifically identifying stress levels, its phases (alert, resistance, quasi-exhaustion, exhaustion), and the prevalence of psychological symptoms among dental students. It also noted the high prevalence of psychological symptoms in stressed individuals. The paper did not investigate other specific psychological dete…	This study examined several socioeconomic factors related to stress among dental students. These included sex, marital status, having children, employment status (exercising remunerated activity), type of funding for studies (partial/integral financing, family resources, own resources), residence sharing/housing, and region of residence. It also looked at frequency of visiting parents/family, dai…	This was an observational, cross-sectional, quantitative study involving 135 dental students from a private higher education institution in VitÃ³ria da Conquista, Bahia. Participants were selected from even semesters (2nd, 4th, 6th, 8th, 10th) and responded to a self-administered questionnaire. Data collection included sociodemographic questions and the Lipp's Stress Symptoms Inventory for Adults…
Academic learning and its effects on mental health: a study among university students	https://scispace.com/papers/academic-learning-and-its-effects-on-mental-health-a-study-m082cz5ld4yk	2025	International Journal of Education, Psychology and Counseling	Azfahanee Zakaria Sarah Sabir Ahmad Khairul Alim Siti Maziha Mustapha	10.35631/ijepc.1058075	Links academic stress and financial strain to mental health among Malaysian undergrads; suggests policy action but lacks longitudinal data, multiâ€‘site sampling, and explicit theory.	Mental health among university students has become a growing concern, largely due to the distinct pressures and expectations tied to academic learning. The increasing prevalence of mental health challenges within this demographic reflects the complex interplay between academic demands and students' personal well-being. This study investigates how specific academic-related factorsâ€”namely social …	The study examined how social support, academic pressure, and financial stress influence the mental health and overall well-being of university students. These factors were found to significantly affect studentsâ€™ mental health, highlighting the critical role of the academic environment in shaping psychological outcomes. The research underscores the need for strategies fostering a supportive lea…	The study investigated the influence of social support, academic pressure, and financial stress on the mental health of university students. It found that these three factors significantly affect students' mental health, highlighting the critical role of the academic environment in psychological outcomes.	This study investigated academic learning's effects on mental health among 113 undergraduate students from a public university in Northern Malaysia. Data were collected using self-administered questionnaires. The research focused on the influence of social support, academic pressure, and financial stress on students' mental health.
Fatores sociodemogrÃ¡ficos e acadÃªmicos relacionados Ã saÃºde mental dos estudantes universitÃ¡rios	https://scispace.com/papers/fatores-sociodemograficos-e-academicos-relacionados-a-saude-ouapulqsbp0h	2025		Wilde Arthur Cardoso Dias	10.47328/ufvbbt.2025.253	Combines anxiety/depression data with socioeconomic vulnerability and academic variables for Brazilian university students, linking determinants to persistence and suggesting policyâ€‘level actions.	A saÃºde mental de universitÃ¡rios tem sido tema de estudos e motivado novos serviÃ§os. A PolÃ­tica Nacional de AssistÃªncia Estudantil (Lei 14.914/2024) enfatiza a importÃ¢ncia da saÃºde mental como serviÃ§o de base comunitÃ¡ria, valorizando a famÃ­lia e uma cultura inclusiva para permanÃªncia dos estudantes nas universidades, ainda negligenciado por alguns serviÃ§os. Este estudo, de recorte des…	The study primarily investigated mental health outcomes such as diagnoses and impressions related to anxiety disorders (48.18%), and emotional, depressive, and mood symptoms (12.62%). It examined the relationship of these outcomes with academic and sociofamilial factors, rather than specific psychological determinants like resilience or coping strategies. The research focused on the prevalence of…	The study investigated socioeconomic determinants including residing with parents or spouse/children and social vulnerability (high or medium). It found that for users with emotional, depressive, and mood symptoms, the probability of course persistence problems was higher among those residing with parents (OR: 3.99) or spouse/children (OR: 3.0) and those with high (OR: 1.91) or medium (OR: 3.29) …	This descriptive analytical cross-sectional study investigated students at the Universidade Federal de ViÃ§osa (UFV), a reference in student assistance. The population comprised undergraduate and postgraduate students attended by UFV's mental health service, which includes Psychiatry, Psychology, and Social Work professionals. Data was extracted from secondary sources, specifically assistential f…
Socioeconomic status and the risk of depression among UK higher education students	https://link.springer.com/article/10.1007/s00127-013-0663-5	2013	Social Psychiatry and Psychiatric Epidemiology	Ahmed K. Ibrahim Shona Kelly Cris Glazebrook	10.1007/S00127-013-0663-5	Links perceived control and deprivation to depression in UK undergrads; suggests screening and support, but lacks longitudinal data, explicit theory, and broad cultural scope.	Background Many university students experience some symptoms of depression during the course of their studies but there is evidence that students from less advantaged backgrounds may be more vulnerable. Methods The study was a cross-sectional online survey of 923 undergraduate students attending 6 UK Universities in the academic year 2009â€“2010 who completed a modified version of the Zagazig Dep…	The study examined the psychological variable of "perceived control" or "sense of control." Students with high perceived control were less likely to suffer from higher rates of depressive symptoms (OR = 1.6). The relationship between lower socioeconomic status and depression was partly mediated by a low sense of control, indicating its protective role against depression.	The study examined socioeconomic determinants including living in a more deprived area and family affluence, finding that students from less advantaged backgrounds were more at risk of depression. Parental education, specifically highly educated mothers, was associated with lower rates of depressive symptoms. A strong sense of control over one's life was identified as a protective factor, mediati…	This cross-sectional online survey included 923 undergraduate students from 6 UK Universities during the 2009â€“2010 academic year. Participants completed a modified Zagazig Depression Scale (ZDS). The study focused on socioeconomic status and depression risk among UK higher education students, providing insights into this specific student population's mental health.
Families, Schools, and the Longitudinal Changes in Psychological Distress among College Students during the First Year of the COVID-19 Pandemic: Evidence from a National Panel Survey in China	https://scispace.com/papers/families-schools-and-the-longitudinal-changes-in-2zo6zpu7	2022	International Journal of Environmental Research and Public Health	Fengxia Zhu Yueyun Zhang Qi Li Yuanyao Xu Baozhong Liu	10.3390/ijerph191912882	Tracks Chinese college students' distress over two waves, linking family SES and education background to mental health, suggests policy actions, but lacks explicit theory and broader cultural scope.	Background: The psychological well-being of students in higher education has become an increasingly important concern in the context of the COVID-19 pandemic. The majority of prior studies were cross-sectional and thereby failed to capture the individual changes in mental health over time. Moreover, few studies have explored whether and how socioeconomic and education backgrounds could be related…	This study specifically examined **psychological distress** as the primary psychological determinant, measured by the 10-item Kessler Psychological Distress Scale (K10). It investigated changes in this distress over time. Other psychological factors like resilience, coping strategies, personality traits, self-efficacy, perfectionism, stress management, emotional regulation, or loneliness were not…	This study examined the relationship between college students' mental health changes and their family socioeconomic status and education background. Specifically, family background factors included parental education (categorized as "below college" and "college and above"), family economic condition (assessed as "below average," "about average," and "above average"), and current residence (urban-…	This study utilized a nationwide, two-wave panel survey of Chinese college students, collected before and after the peak of the COVID-19 pandemic. The final analytical sample included 4907 respondents. Participants were vocational students, academic undergraduates, and postgraduates from 20 colleges across seven provincial strata in China. Data was collected via a self-administered questionnaire …
Psychological distress among college students: role of food insecurity and other social determinants of mental health	https://www.mdpi.com/1660-4601/17/11/4118	2020	International Journal of Environmental Research and Public Health	Monideepa B. Becerra Benjamin J. Becerra	10.3390/IJERPH17114118	Integrates food insecurity and distress in college cohort; focuses on undergrads; uses USDA insecurity metric; assesses Kesslerâ€‘6 stress; notes alcohol use; suggests interventions; crossâ€‘sectional, singleâ€‘site.	Food insecurity is a major social determinant of health and an assessment of how it may impact college students' mental health is imperative, as well as differential associations by self-identified gender. A cross-sectional survey was used among college students of a mid-size minority-serving institution with a final sample size of 302 participants aged 18 years or above. Descriptive, bivariate, …	The study examined psychological distress and self-perceived mental health status as key psychological determinants. It found that food insecurity was associated with higher odds of reporting psychological distress and average to very poor self-perceived mental health. Gender-specific analyses also showed women had higher odds of psychological distress and poor self-perceived mental health compar…	The study examined food insecurity as a major social determinant of mental health. It found that among college students, food insecurity was associated with higher odds of psychological distress and poorer self-perceived mental health status. Other factors like alcohol use and self-perceived physical health status were also linked to mental health outcomes, with gender-specific trends observed.	This study utilized a cross-sectional survey design with 302 college students aged 18 or above from a mid-size minority-serving institution. Data was collected using the USDA six-item questionnaire for food insecurity and the Kessler-6 scale for mental health outcomes, alongside self-perception measures. Statistical analyses included descriptive, bivariate, and multivariable regressions, conducte…
Stress, Anxiety, and Depression as Psychological Distress Among College and Undergraduate Students: A Scoping Review of Reviews Guided by the Socio-Ecological Model	https://scispace.com/papers/stress-anxiety-and-depression-as-psychological-distress-rpnuxuu6a6g0	2025	Healthcare	Sharmistha Roy Ashis Biswas Manoj Sharma	10.3390/healthcare13161948	Maps psychological and socioeconomic stressors among college students, uses SEM framework, cites financial strain and coping, proposes multiâ€‘level policies, but lacks longitudinal data.	Background/Objectives: College and undergraduate students around the world struggle with stress, anxiety, and depression, which have a significant negative influence on their academic performance, social interactions, and general well-being. Creating successful preventative and intervention plans requires an understanding of the many, multi-level factors that contribute to psychological discomfor…	The study examined psychological determinants including stress, anxiety, and depression as forms of psychological distress. It also investigated unhealthy coping mechanisms and pre-existing mental health issues at the individual level. These factors, alongside academic pressure and financial stress, were found to significantly influence the mental health outcomes of college and undergraduate stud…	The study examined financial stress as an individual-level concern. Community-level variables included socioeconomic disparities, which worsen mental health issues. Strong familial ties and friendships were identified as protective interpersonal support networks. These factors highlight the multi-level impact of socioeconomic conditions on college students' psychological distress, including stres…	This scoping review analyzed 15 review publications (narrative reviews, systematic reviews, meta-analyses, and umbrella reviews) published between 2015 and 2024. The studies synthesized evidence on psychological distress among college and undergraduate students from various countries, including China, Iran, India, Canada, Egypt, Nigeria, Saudi Arabia, and the United States. The review was guided …
Influencing Factors, Academic Impacts, and Effective Evidence-Based Interventions for University and College Students' Mental Health: A Systematic Review	https://scispace.com/papers/influencing-factors-academic-impacts-and-effective-evidence-1gpiu31zfqwd	2024	International journal of academic research in business & social sciences	Pauviya Guna Segar Azlina Mohd Kosnin	10.6007/ijarbss/v14-i9/22707	Reviews worldwide student studies, linking psychological stress and socioeconomic status to mental health, and outlines evidenceâ€‘based interventions; lacks primary longitudinal data and explicit theory.	Mental health of university and college students has become a significant concern in higher education. This systematic literature review seeks to investigate factors affecting students' mental health, understand the impact of mental health problems on academic variables, and identify effective evidence-based interventions for addressing mental health issues. A comprehensive search strategy was em…	The review examined psychological factors such as internalizing and externalizing issues, which negatively influenced academic performance. It also found that mental health plays a role in fostering intrinsic motivation and self-compassion. The study noted that the COVID-19 pandemic exacerbated academic stress among students.	The review examined family economic status and social support as socioeconomic factors influencing mental health. It found that factors associated with poor mental health included family economic status and social support. Additionally, the COVID-19 pandemic exacerbated academic stress, which can be indirectly linked to socioeconomic changes.	This systematic review investigated factors affecting university and college students' mental health, academic impacts, and effective interventions. It employed a comprehensive search strategy across multiple databases, including PubMed, ERIC, BMC, Google Scholar, and Science Direct, targeting empirical studies published between 2013 and June 2023. The review included quantitative, qualitative, a…
Student Well-Being in Higher Education Institutions	https://scispace.com/papers/student-well-being-in-higher-education-institutions-49gwnz7hjt2t	2024	Advances in higher education and professional development book series	Mary Jebii Chemagosi	10.4018/979-8-3693-4417-0.ch004	Focuses on university students, discusses anxiety, depression, and socioeconomic status, linking them to wellâ€‘being; suggests supportive culture but lacks explicit models, longitudinal data, or multiâ€‘site sampling.	This chapter examines the factors impacting students' well-being within university settings, drawing on contemporary research and theoretical frameworks. Psychological factors, such as anxiety, depression, and academic pressure, exert effects on students' mental health and well-being. Social factors, encompassing interactions with peers, faculty, and staff, shape students' sense of belonging, sup…	The study examines psychological factors such as anxiety, depression, and academic pressure. These factors are identified as exerting effects on students' mental health and well-being within university settings. The chapter highlights their significant influence on students' overall psychological state.	This chapter examines socioeconomic status, cultural background, family dynamics, and societal norms as societal factors that intricately shape students' perceptions, values, and coping strategies within their university experiences. These factors influence student well-being in higher education.	Not available in metadata.
Risk factors associated with stress, anxiety, and depression among university undergraduate students	https://pmc.ncbi.nlm.nih.gov/articles/PMC7870388/	2020		Mohammad Mofatteh	10.3934/PUBLICHEALTH.2021004	Reviews psychological and socioeconomic risk factors (e.g., coping, financial strain) for stress, anxiety, depression in undergraduates across developed and developing nations; suggests early support.	It is well-known that prevalence of stress, anxiety, and depression is high among university undergraduate students in developed and developing countries. Students entering university are from different socioeconomic background, which can bring a variety of mental health risk factors. The aim of this review was to investigate present literatures to identify risk factors associated with stress, an…	The study identified psychological factors as one of six themes of risk factors associated with stress, anxiety, and depression among university undergraduate students. Each theme, including psychological, was further divided into multiple subthemes. The metadata does not provide specific details on the individual psychological determinants such as resilience, coping strategies, or personality tr…	The study identified "financial" and "social" as themes of risk factors associated with mental health among university students. It also noted that students come from diverse "socioeconomic background[s]". These themes encompass various socioeconomic determinants which can impact stress, anxiety, and depression. The paper emphasizes the need to identify these risk factors early to provide mental …	The study is a systematic review that critically evaluated forty-one articles published from 2000 to 2020. It focused on risk factors associated with mental health (stress, anxiety, and depression) among university undergraduate students in both developed and developing countries. The review identified six themes of risk factors: psychological, academic, biological, lifestyle, social, and financi…
Education and Mental Health: Review	https://scispace.com/papers/education-and-mental-health-review-2l98sckbedtv	2025			10.17605/osf.io/6cxpu	Uses a 4â€‘factor model to link student stress, coping, and institutional context; proposes policy actions; focuses on university students; discusses socioeconomic aspects indirectly; lacks primary longitudinal or crossâ€‘cultural data.	Further education has become a widespread norm, particularly within the UK. Concurrently, however, rates of mental health issues have also risen. While this is not a direct cause-and-effect relationship, research has shown that education may play an important role in the onset of mental health conditions, being predominantly associated with stress, anxiety, and depression. Previous research has c…	The study examines psychological factors predominantly associated with stress, anxiety, and depression in relation to education and mental health. It proposes a 4-factor, 3-step hierarchical structure including individual differences/predispositions, institutional factors, individualsâ€™ adaptation to university, and studentsâ€™ derived sense of belonging. This framework considers the impact of t…	Not available in metadata.	This paper is a review that assimilates extant literature to provide a comprehensive perspective on the relationship between education and mental health. It proposes a 4-factor, 3-step hierarchical structure comprising individual differences, institutional factors, adaptation to university, and sense of belonging. The review considers the impact of each factor and their intertwining roles in the …
Psychological Distress among Students in Higher Education: One Year after the Beginning of the COVID-19 Pandemic.	https://scispace.com/papers/psychological-distress-among-students-in-higher-education-29e5pqkdrh	2021	International Journal of Environmental Research and Public Health	Emilie Schmits Sarah Dekeyser Olivier Klein Olivier Luminet Vincent Yzerbyt Fabienne Glowacz	10.3390/IJERPH18147445	Uses large student sample to link anxiety/depression with financial strain and dropout; offers policy recommendations but lacks longitudinal data, multiâ€‘site scope, or explicit theory.	The COVID-19 pandemic has affected the psychological well-being of students. Several stressors (such as socioeconomic and education-related contexts) could influence mental health, as well as individual and relational dimensions. This study proposes to evaluate the predictive effect of these factors on anxiety and depressive symptoms among students in higher education one year after the beginning…	The study examined psychological distress, including anxiety and depressive symptoms, as mental health outcomes. Factors influencing these outcomes included individual and relational dimensions, hostility, and the protective effects of contact with family and friends. Regular physical activity also offered protection against psychological distress.	The study examined the predictive effect of socioeconomic and education-related contexts on anxiety and depressive symptoms. Specifically, it found that a deterioration in financial situation was associated with increased anxiety and depression. Contact with family and friends provided protection against psychological distress. These factors influenced mental health outcomes among higher educatio…	This study utilized an online self-report questionnaire to assess a sample of 23,307 higher education students (Mage = 20.89; 69.08% women) one year into the COVID-19 pandemic. It evaluated the predictive effect of various factors on anxiety and depressive symptoms. The research focused on students in higher education, without specifying disciplines or geographic locations beyond the affiliations…
SaÃºde mental de universitÃ¡rios: Papel preditor de variÃ¡veis demogrÃ¡ficas, relacionadas Ã experiÃªncia acadÃªmica e resiliÃªncia // Mental health of undergraduate students: Predictive role of demographic variables, related to academic experience and resilience	https://scispace.com/papers/saude-mental-de-universitarios-papel-preditor-de-variaveis-9g1os8avsbmq	2024		Renan Pereira Monteiro Lidiane Silva de AraÃºjo	10.36517/revpsiufc.15.2024.e0240014	Uses resilience, stress, and low socioeconomic status to predict mental health in Brazilian undergraduates; suggests financial and psychological support programs, but lacks longitudinal data, multiâ€‘site sampling, and explicit theory.	O ser humano estÃ¡ em constante adaptaÃ§Ã£o durante a vida e o ingresso no nÃ­vel superior nÃ£o Ã© diferente: diversos fatores favorecem a experimentaÃ§Ã£o de sintomas de estresse pelos estudantes, tais como seminÃ¡rios, provas, competitividade no contexto acadÃªmico, ou seja, a rotina acadÃªmica de modo geral. Logo, o estresse em nÃ­veis elevados pode comprometer a saÃºde fÃ­sica e psicolÃ³gica …	The study examined the relationship between resilience, mental health, and academic stress. It found that low resilience and elevated academic stress were associated with greater susceptibility to mental illness in the university context. The research also aimed to identify risk and protective factors against psychological distress.	The study observed that individuals from a low socioeconomic class are more susceptible to mental illness in the university context. This finding highlights the importance of financial support programs for low-income students. The research primarily focused on the impact of socioeconomic class on mental health outcomes, suggesting it as a significant predictor.	The study utilized a non-probabilistic sample of 323 undergraduate students, aged 18 to 56 years (M=22.5; SD=5.24), with 70.3% female. It focused on mental health, academic stress, and resilience. The design appears to be cross-sectional, examining relationships between variables at a single point, without specifying data collection methods beyond sample characteristics.
Psychological symptomatology and loneliness in a college students sample: what new trends can be developed to better help these students?	https://scispace.com/papers/psychological-symptomatology-and-loneliness-in-a-college-2xw1biwq9v	2012		Maria LuÃ­sa Pereira Soares Carla Vale Lucas Filipa Oliveira FÃ¡tima Liliana Roque Joana Cadima	10.18256/2175-5027/PSICO-IMED.V4N2P692-704	Uses standardized measures to link students' psychological symptoms and loneliness with parental education and status; focuses on a single Portuguese university, offers limited policy suggestions.	We explore psychological symptomatology of college students in Madeira University, Portugal and examine socio-demographic variables associated with psychological health We intend to answer the questions: Does gender differ in terms of symptomatology? Which psychological symptomatology is more common? Is there a relation between severity of symptomatology and loneliness? We administered the Sympto…	The study examined psychological symptomatology and loneliness as key psychological determinants of mental health. Psychological symptomatology was assessed across subscales including somatization, anxiety, phobic anxiety, obsessive-compulsive, depression, interpersonal sensitivity, psychoticism, paranoid ideation, and hostility. Loneliness levels were also investigated. The research found a posi…	The study examined the potential influence of selected socio-demographic variables on psychological symptomatologies. These variables included gender, course, year of study, average grade, parent's educational status and occupation, and family structure and living arrangements. The findings indicated no relation between psychological symptomatology and socio-demographic variables, with the except…	This exploratory study used a cross-sectional design involving 300 college students (63% women, 37% men) from Madeira University, Portugal, aged 18 to 52 (M=24.5, SD=7.77). Participants were from various disciplines and years, with 57% being first-year students. Data was collected via a personal profile questionnaire, the Symptom Checklist-90-Revised (SCL-90-R), and the UCLA Loneliness Scale.
Mental Health Needs and Services Utilization among Undergraduate and Graduate Students in Texas during the COVID-19 Pandemic	https://scispace.com/papers/mental-health-needs-and-services-utilization-among-3e8bsi1p	2023	International Journal of Environmental Research and Public Health	Alice P. Villatoro Vanessa L. Errisuriz Melissa DuPont-Reyes	10.3390/ijerph20126066	Studies Texas undergrad/grad studentsâ€”perfect student focus. Applies SDOH framework linking socioeconomic factors to mental health and suggests campus policy actions. Covers Texas campuses; no crossâ€‘cultural, psychological determinants, or longitudinal data.	COVID-19 created a global crisis, exacerbating disparities in social determinants of health (SDOH) and mental health (MH). Research on pandemic-related MH and help-seeking is scarce, especially among high-risk populations such as college/university students. We examined self-rated MH and psychological distress, the perceived need for MH services/support, and the use of MH services across the SDOH…	The study primarily examined **psychological distress** as a key psychological determinant of mental health. It assessed the frequency of feeling nervous, hopeless, restless/fidgety, depressed, that everything is an effort, and worthless using the Kessler 6 (K6) measure. Serious psychological distress was categorized based on a validated cut-off point. This measure was used to understand its asso…	The study examined several socioeconomic determinants of mental health: * **Economic Stability:** Household income (less than USD 60,000) and job loss during the pandemic. * **Education Access and Quality:** Student classification (undergraduate/graduate) and enrollment status (part-time/full-time). * **Healthcare Access and Quality:** Health insurance status and perceptions of school-provided me…	This study utilized a statewide cross-sectional design, drawing data from the COVID-19 Texas College Student Experiences Survey (n = 746). Participants were full- and part-time undergraduate and graduate students (18+ years old) from 27 higher education institutions across Texas. Data collection involved a 30-minute anonymous web-based survey on health, wellbeing, and educational experiences, wit…
The prevalence of depression, anxiety and stress and their associated factors in college students	https://www.mdpi.com/1660-4601/17/19/7001	2020	International Journal of Environmental Research and Public Health	Enrique RamÃ³n-ArbuÃ©s Vicente Gea-Caballero JosÃ© Manuel Granada-LÃ³pez RaÃºl JuÃ¡rez-Vela BegoÃ±a Pellicer-GarcÃ­a Isabel AntÃ³n-Solanas	10.3390/IJERPH17197001	Uses DASS-21 to assess depression, anxiety, stress in college students; links selfâ€‘esteem, insomnia, partner status, living arrangements to outcomes; recommends mentalâ€‘health interventions.	Aim: To estimate the prevalence of symptoms of depression, anxiety, stress and associated factors in a population of college students. Method: Cross-sectional study of psychological distress measured through the Depression, Anxiety and Stress Scale (DASS-21) in a sample of 1074 college students. Results: We found a moderate prevalence of depression (18.4%), anxiety (23.6%) and stress (34.5%) symp…	The study examined psychological determinants including problematic Internet use behavior, insomnia, and low self-esteem, which were independently associated with symptoms of depression, anxiety, and stress. Additionally, lacking a stable partner was associated with depressive symptoms. These factors were investigated in relation to the prevalence of depression, anxiety, and stress among college …	The study found that living with their family and having a stable partner were significantly associated with symptoms of stress. Lacking a stable partner was significantly associated with depressive symptoms. These factors, related to social support and family background, were examined in relation to mental health outcomes. Other specific socioeconomic determinants like income, employment, or par…	This cross-sectional study investigated psychological distress in 1074 college students using the DASS-21 scale. The sample included individuals under 21, women, those with problematic Internet use, smokers, and individuals with insomnia, low self-esteem, stable partners, frequent alcohol consumption, and poor nutritional habits. The study aimed to understand the prevalence and associated factors…
Mental Health of University Students: A Multicenter Research Study	https://scispace.com/papers/mental-health-of-university-students-a-multicenter-research-caz4tjypowbf	2023		Silva, JoÃ£o	10.17605/osf.io/wj7td	Assesses depressive/anxious symptoms linking them to socioeconomic factors; focuses on university students; mentions stress and financial strain; lacks interventions, longitudinal data, theory.	The transition to higher education involves a demanding adaptation process with several socio-economic factors involved. Anxiety is a constant in higher education students and may become pathological. Moreover, some students develop mental disorders during the integration period, such as depression, anxiety disorders or even psychotic disorders. Mental health problems in this population have wors…	The study aims to assess the prevalence of depressive and anxious symptoms in higher education students. It does not explicitly mention investigating psychological determinants such as resilience, coping strategies, personality traits, self-efficacy, perfectionism, stress management, emotional regulation, psychological distress, or loneliness. The focus is on depressive and anxious symptoms as me…	The study mentions "several socio-economic factors involved" in the transition to higher education and aims to "compare the results with sociodemographic characteristics." However, it does not explicitly list specific socioeconomic determinants such as SES, family income, financial stress, parental education, employment status, housing conditions, food insecurity, social support networks, family …	The study aims to assess the prevalence of depressive and anxious symptoms in higher education students and compare results with sociodemographic characteristics. It is a multicenter research study. The metadata does not specify the exact study design (e.g., cross-sectional, longitudinal), sample size, specific participant disciplines, geographic location, or data collection methods. The focus is…
Mental health in higher education students and non-students: evidence from a nationally representative panel study.	https://scispace.com/papers/mental-health-in-higher-education-students-and-non-students-4innimic96	2021	Social Psychiatry and Psychiatric Epidemiology	Evangeline Tabor Praveetha Patalay David Bann	10.1007/S00127-021-02032-W	Uses nationally representative panel to compare student vs non-student mental health, measuring psychological distress and socioeconomic variables, directly linking both domains.	Despite increasing policy focus on mental health provision for higher education students, it is unclear whether they have worse mental health outcomes than their non-student peers. In a nationally-representative UK study spanning 2010-2019 (N = 11,519), 17-24 year olds who attended higher education had lower average psychological distress (GHQ score difference = - 0.37, 95% CI - 0.60, - 0.08) and…	The study primarily examined **psychological distress** as a mental health outcome, measured using the General Health Questionnaire (GHQ-12). It also assessed **probable psychiatric caseness** based on GHQ scores. The paper does not explicitly investigate other specific psychological determinants such as resilience, coping strategies, personality traits, self-efficacy, perfectionism, stress manag…	The study adjusted for parental education qualification as a socioeconomic determinant. It also discusses that higher education students are comparatively socioeconomically advantaged, which is associated with better mental health outcomes. The paper notes that differences between groups could partly be explained by other economic factors like income or wealth, and that higher education often con…	This study used data from eight waves of Understanding Society: the UK Household Longitudinal Study (UKHLS), a nationally-representative longitudinal panel survey. It included 11,519 participants aged 17-24 years from England, Scotland, Wales, and Northern Ireland, spanning 2010â€“2019. Mental health was measured using the GHQ-12. Participants were categorized into higher education students (43.9…
Coping-Strategies and Pedagogical University Studentsâ€™ Mental and Psychological Stability	https://scispace.com/papers/coping-strategies-and-pedagogical-university-students-mental-31skxusice	2020		Ð•.Ð. Ð’Ð¾Ð»Ð³ÑƒÑÐ½Ð¾Ð²Ð° Ð•.Ð. Ð¨ÐµÑ€ÐµÑˆÐºÐ¾Ð²Ð°	10.37724/RSU.2020.54.2.012	Uses integrated psychological and socioeconomic analysis of student coping and stability; focuses on university students; measures coping styles and family/ demographic factors; lacks interventions, longitudinal data, multiâ€‘site sample, or explicit theoretical model.	Ð’ ÑÑ‚Ð°Ñ‚ÑŒÐµ Ñ€Ð°ÑÑÐ¼Ð¾Ñ‚Ñ€ÐµÐ½Ð° Ð¿Ñ€Ð¾Ð±Ð»ÐµÐ¼Ð° Ð½ÐµÑ€Ð²Ð½Ð¾-Ð¿ÑÐ¸Ñ…Ð¸Ñ‡ÐµÑÐºÐ¸Ñ… Ð¿ÐµÑ€ÐµÐ³Ñ€ÑƒÐ·Ð¾Ðº Ð¸ ÑÐ¿Ð¾ÑÐ¾Ð±Ð¾Ð² ÑÐ¾Ð²Ð»Ð°Ð´Ð°Ð½Ð¸Ñ Ñ Ð½Ð¸Ð¼Ð¸ Ñƒ ÑÑ‚ÑƒÐ´ÐµÐ½Ñ‚Ð¾Ð² Ð¿ÐµÑ€Ð²Ñ‹Ñ… ÐºÑƒÑ€ÑÐ¾Ð² Ð¿ÐµÐ´Ð°Ð³Ð¾Ð³Ð¸Ñ‡ÐµÑÐºÐ¾Ð³Ð¾ Ð²ÑƒÐ·Ð° Ð² Ð¿ÐµÑ€Ð¸Ð¾Ð´ Ð¸Ñ… Ð¿ÐµÑ€Ð²Ð¾Ð¹ ÑÐµÑÑÐ¸Ð¸. ÐÐºÑ‚ÑƒÐ°Ð»ÑŒÐ½Ð¾ÑÑ‚ÑŒ ÐµÐµ Ñ€ÐµÑˆÐµÐ½Ð¸Ñ ÑÐ²ÑÐ·Ð°Ð½Ð° Ñ Ð½ÐµÐ¾Ð±Ñ…Ð¾Ð´Ð¸Ð¼Ð¾ÑÑ‚ÑŒÑŽ Ð¿Ð¾Ð…	The study examined several psychological determinants related to mental health outcomes. Key factors investigated include: * **Coping strategies:** How individuals manage stressful situations. * **Mental and psychological stability:** An individual's overall psychological resilience. * **Personality traits:** Such as neuroticism, extraversion, openness, agreeableness, and conscientiousness. * **S…	This study examines the following socioeconomic determinants related to mental health outcomes: * **Family characteristics:** Specifically, the size of the family and parental income. * **Gender peculiarities:** Gender differences in earnings and career paths, and gender stereotypes. * **Student behavior:** Including risk-taking and academic performance. The paper investigates how these factors i…	The PDF includes several studies with diverse designs and samples. One study on personal-reflexivity approach is a theoretical analysis of pedagogical experience. Research on educational volunteerism is a theoretical and comparative analysis, historical method, and analysis of publicistic materials. A study on higher education efficiency uses socio-psychological and socio-economic approaches. Ano…
Faktori povezani sa potraÅ¾njom usluga u oblasti zaÅ¡tite mentalnog zdravlja meÄ‘u studentima studija zdravstvene struke iz jugoistoÄne Evrope	https://scispace.com/papers/faktori-povezani-sa-potraznjom-usluga-u-oblasti-zastite-3k2pufiih7y5	2023		IliÄ‡ MiloÅ¡ GrujiÄiÄ‡ Maja NovakoviÄ‡ Budimka	10.5281/zenodo.15005702	uses large multiâ€‘country student sample to link socioeconomic status, urban origin, disability, and obesity with mentalâ€‘health service demand; mentions stress and calls for publicâ€‘health actions.	&lt;p&gt;The mental health of health care students can be compromised by the stress induced by the increased demands of their studies and exposition to secondary traumatic stress during contact with patients. This research aims to determine how various demographic and socio-economic factors are related to the demand for mental health services among these students. Conducted as a cross-sectional s…	The study examined common mental health issues among students, including anxiety, depression, stress management, family problems, traumatic experiences, surviving abuse, death of a loved one, psychosomatic disorders, insomnia, and eating disorders. These psychological factors were investigated in relation to the demand for mental health services and the need for psychological help among health ca…	The study investigated the relationship between various demographic and socio-economic factors and the demand for mental health services among students. Specifically, lower socio-economic status was significantly associated with a higher need for psychological help. The research also considered factors like urban origin and family problems, which can be linked to socioeconomic conditions.	This cross-sectional study, conducted from April to September 2023, involved 3,473 health care students from 69 faculties across eight Southeast European countries (Slovenia, Croatia, Bosnia and Herzegovina, Serbia, Montenegro, North Macedonia, Romania, Greece). Data was collected using an online survey. The research focused on factors related to mental health service demand among these students.
Hysteresis, social congestion and debt: towards a sociology of mental health disorders in undergraduates	https://scispace.com/papers/hysteresis-social-congestion-and-debt-towards-a-sociology-of-8jun8pr6za	2018	Social Theory and Health	Sarah Cant	10.1057/S41285-017-0057-Y	Links debt and class to student stress, uses Bourdieu's hysteresis, focuses on undergraduates, suggests policy angles, but lacks empirical measures and longitudinal data.	Sociologists have done much to show that the education system, whatever its meritocratic rationale, is associated with the generation and reproduction of fundamental inequalities. This paper explores how the recent epidemic of mental illness amongst undergraduate students can be seen as part of this dynamic. Reflecting on the dearth of sociological work in this area, the paper draws together the …	The study examined several psychological determinants of mental health in students. Research suggests mental health difficulties are related to lower levels of resilience, access to coping resources, personality type, identity and moral maturity, and poor sleeping patterns. Other factors include homesickness, psychological distress, and emotional problems. These factors contribute to understandin…	The study examines several socioeconomic determinants related to mental health in undergraduates. It notes that students from lower social classes are at higher risk of depression and anxiety. Financial factors, particularly debt and financial anxieties, are highlighted as impacting mental vulnerability, with unsecured debt showing a stronger relationship to mental health difficulties. The paper …	This paper is a conceptual and theoretical exploration, not an empirical study with a specific sample. It synthesizes existing empirical data and sociological arguments to propose a Bourdieusian framework for understanding mental health disorders in undergraduates. It references various studies, including a 2016 YouGov survey, a 2017 National Union of Students report, and other research on UK and…
A study on predictive factors and mediational pathways of depression among college students in China based on structural equation modeling.	https://pubmed.ncbi.nlm.nih.gov/41835434	2025	Frontiers in public health	Qing Yang	10.3389/fpubh.2026.1758715	Uses SEM on Chinese college students to link depression with stress, coping, and some socioeconomic variables; focuses on higherâ€‘education mental health but lacks interventions, longitudinal data, or multiâ€‘site scope.	This study aimed to explore the key predictive factors and underlying theorized mediating pathways of depression among Chinese college students using structural equation modeling (SEM), with the goal of providing empirical evidence to support mental health interventions in higher education.	This study examined psychological factors related to depression among Chinese college students, including stress and coping mechanisms. While the abstract broadly mentions "predictive factors and underlying theorized mediating pathways," the relevance metadata further specifies the study uses Structural Equation Modeling (SEM) to link depression with stress, coping, and some socioeconomic variabl…	The study uses structural equation modeling to explore predictive factors and mediating pathways of depression among Chinese college students. While the abstract broadly mentions "key predictive factors," the relevance metadata further indicates that "IntegratedPsychSocioDeterminants" are "Highly Relevant" and "SocioeconomicDeterminants" are "Somewhat Relevant." However, specific socioeconomic fa…	This study utilized structural equation modeling (SEM) to explore predictive factors and mediational pathways of depression among Chinese college students. It focused on providing empirical evidence for mental health interventions in higher education within China. The research is a journal article published in "Frontiers in public health" in 2026. Specific details on sample size, participant demo…
Quels dÃ©terminants de la santÃ© mentale des Ã©tudiants dans lâ€™enquÃªte Conditions de vie 2020	https://scispace.com/papers/quels-determinants-de-la-sante-mentale-des-etudiants-dans-ot2npv1lee98	2023		Quentin Facon-Barillot LucÃ­a Romo Camille Vansimaeys Astrid Chevance Ariel Frajerman Yannick Morvan	10.31234/osf.io/fse9h_v1	Large French student survey links socioeconomic strain and psychosocial factors to distress; identifies gender, finances, integration, harassment as key determinants.	La santÃ© mentale Ã©tudiante semble sâ€™Ãªtre fortement dÃ©gradÃ©e depuis 2016. Il est important de ne pas sâ€™arrÃªter Ã ce constat, mais de proposer des stratÃ©gies dâ€™interventions ciblÃ©es et pertinentes pour cette population. Ce chapitre propose, Ã partir des donnÃ©es de lâ€™enquÃªte Condition De Vie menÃ©e par lâ€™Observatoire National de la Vie Ã‰tudiante (OVE) en 2020 (N = 60 014), dâ€™e…	The study explored factors associated with psychological distress, including: * Being a woman * Being older * Being an international student * Not having an internship * Being a scholarship recipient * Reporting frequent financial or academic difficulties * Low sense of integration * Presence of harassment or exclusion * Gender-based and sexual violence * Renouncing care * Viewing one's future as…	* Financial difficulties * Being a scholarship recipient (boursier) * Low sense of integration * Future considered worse than parents'	* The study used data from the 2020 Conditions de Vie survey conducted by the Observatoire National de la Vie Ã‰tudiante (OVE). * The sample size was N = 60,014 students. * Psychological distress was measured using the Mental Health Inventory 5 (MHI-5). * Logistic regressions were used for modeling. * Two scoring variants for psychological distress severity were analyzed: a classic MHI-5 threshol…
Perceived impact of contextual determinants on depression, anxiety and stress: a survey with university students	https://link.springer.com/article/10.1186/s13033-019-0275-x	2019	International Journal of Mental Health Systems	Nasih Othman Farah Ahmad Christo El Morr Paul Ritvo	10.1186/S13033-019-0275-X	Uses a Toronto university student sample to assess depression, anxiety, and stress. Suggests policy need to address multiple determinants but offers no concrete interventions. Links socioeconomic factors (family, income, GPA) to mental health outcomes, yet lacks psychological determinant measures, longitudinal data, multiâ€‘site sampling, or a formal theoretical model.	Young adults starting college or university education encounter multiple stressors related to transitional life-stage and novel environments. Current studies reveal high rates of symptoms related to common mental health problems like depression, anxiety and stress. However, limited knowledge exists on the determinants on these problems among Canadian students. The primary aim of the study was to …	Not available in metadata.	* Contextual determinants related to socio-economic factors were examined. * Socioeconomic factors were significantly associated with anxiety (aOR 2.59, 95% CI 1.05â€“6.42).	* A cross-sectional survey was conducted with students attending a large university in Toronto, Canada. * Participants completed a self-administered online questionnaire. * Total of 148 students completed the questionnaire (37 males and 111 females). * Age range: 19â€“54 years (median 22, IQR 21â€“24.8). * English was reported as first language by 62.8%. * 34.5% self-identified as white, and 58.1…
Categories of analysis of mental health for psychology students	https://scispace.com/papers/categories-of-analysis-of-mental-health-for-psychology-2usabf5g	2022	International journal for innovation education and research	JÃ©ssica Maria Dias Mont Alverne Alexsandra Maria Sousa Silva Fabiana Pinto de Almeida Bizarria Rogeane Morais Ribeiro Ana Helena AraÃºjo Bomfim Queiroz Georgia Maria Melo FeijÃ£o	10.31686/ijier.vol10.iss9.3919	Uses financial strain and mobility to illustrate socioeconomic pressures; notes psychological suffering and need for support, targeting psychology undergraduates; proposes institutional leisure and counseling interventions.	Objective: the research aims to understand challenges of university life from the perspective of mental health from undergraduates of the psychology course. Methods: to this end, data were collected through field diary entries and workshops with first and second semester undergraduates students of the psychology course. The workshop started from a script elaborated considering three analytical ca…	* Performance * Responsibilities * Coping * Relationship with teachers * Social support * Adaptation to the university culture and to the new city	- Socioeconomic and cultural profile of Brazilian university students. - Financial issues (rent, transportation, leisure). - Social and economic profile of the subject.	* **Study Design:** The research has a qualitative nature. * **Data Collection:** Data was collected in 2019 through a workshop, using field diaries and audio recordings. * **Analytical Categories:** The workshop was based on a script considering three central categories: young people's way of life, mental health, and experience in Higher Education. * **Sample Characteristics:** The subjects were…
Mental health patterns and associated social determinants among university and college students in Sub-Saharan Africa during the COVID-19 pandemic era : A Scoping Review Protocol	https://scispace.com/papers/mental-health-patterns-and-associated-social-determinants-28r0zmb42tp0	2024		Memory Muturiki Nontsikelelo O. Mapukata Lawrence Chauke Sara Jewett	10.1101/2024.10.08.24315086	Focuses on SSA university students, links mental health with both psychological stressors and socioeconomic hardships, outlines policy considerations, and references SDOH frameworks, but as a review protocol it lacks primary data collection, longitudinal tracking, or concrete interventions.	Abstract Objective: The objective of this scoping review is to identify and map the literature that documents student mental health patterns and associated social determinants during the COVID-19 pandemic era in Sub-Saharan Africa (SSA) universities and colleges. Introduction: The rationale for the scoping review is to identify gaps in existing literature. Most of the current data on student ment…	Not addressed in this paper.	* Social determinants of health (SDOH) * Social determinants of mental health	* **Study Design**: This is a scoping review protocol that will use the Wits-JBI methodology for scoping reviews. It will include both quantitative and qualitative study designs, such as analytical observational studies including cohort, case-control, and cross-sectional studies. Grey literature and opinion papers will also be considered. * **Sample Characteristics**: The review will include docu…
Divergent pathways to depression: a network analysis of adverse childhood experiences in migrant and non-migrant youth.	https://pubmed.ncbi.nlm.nih.gov/41836669	2025	Frontiers in psychiatry	Liu Liu Wang	10.3389/fpsyt.2026.1725710	Uses network analysis of ACEs and migration to link socioeconomic stressors with depressive symptoms in Chinese university students; lacks explicit psychological variables, interventions, longitudinal or multiâ€‘site design.	The interplay among Adverse Childhood Experiences (ACEs), rural-to-urban migration, and depression is a critical public health concern, particularly in rapidly urbanizing societies like China. While traditional variable-level studies confirm a general association, they often obscure the granular psychological pathways through which individual traumatic experiences manifest as specific depressive …	Somewhat Relevant	#NAME?	* Employs a network analysis approach. * Compares ACEs and depressive symptoms. * Sample consists of migrant and non-migrant university students.
Overcoming mental health challenges in higher education: a narrative review	https://scispace.com/papers/overcoming-mental-health-challenges-in-higher-education-a-6qsv9a912hrf	2024	Frontiers in Psychology	Zamira Hyseni Duraku Holly Davis Aliriza ArÃ«nliu Fitim Uka Vigan Behluli	10.3389/fpsyg.2024.1466060	Provides a thorough review of student mentalâ€‘health determinants, focusing on higherâ€‘education populations and discussing psychological and socioeconomic factors, with policy suggestions but no original longitudinal data.	Mental health among higher education students is a critical public health concern, with numerous studies documenting its impact on student well-being and academic performance. However, comprehensive research on the factors contributing to mental health deterioration, including barriers to seeking psychological help, remains insufficient. Gathering evidence on this topic is crucial to advancing po…	Not available in metadata.	Not available in metadata.	* This is a narrative review.
Education and Mental Health: Review	https://scispace.com/papers/education-and-mental-health-review-0l93eh6i6lvm	2025		Haddad	10.17605/osf.io/6fxgh	Focuses on university students, discusses stress and anxiety, proposes institutional interventions, and offers a 4â€‘factor theoretical model; links psychological and socioeconomic aspects but lacks direct empirical socioeconomic analysis and longitudinal or multiâ€‘site data.	Further education has become a widespread norm, particularly within the UK. Concurrently, however, rates of mental health issues have also risen. While this is not a direct cause-and-effect relationship, research has shown that education may play an important role in the onset of mental health conditions, being predominantly associated with stress, anxiety, and depression. Previous research has c…	Not available in metadata.	Not available in metadata.	Not available in metadata.
Mental health, study skills, social support, and barriers to seeking psychological help among university students: a call for mental health support in higher education	https://scispace.com/papers/mental-health-study-skills-social-support-and-barriers-to-32e4zag2dw	2023	Frontiers in Public Health	Zamira Hyseni Duraku Holly Davis Era Hamiti	10.3389/fpubh.2023.1220614	- **Relevance Score:** 41/100 - **Relevance Tag:** Partially Relevant - **Reasoning:** Focuses on Kosovo university students, measuring anxiety, stress, and academic anxiety; proposes campus mentalâ€‘health services. Lacks socioeconomic variables, longitudinal data, multiâ€‘site sample, and explicit theory.	Poor mental health among youths is a complex worldwide issue. Many countries with medium-to-low levels of development, particularly those in Southern Europe, have not introduced appropriate mental health and educational strategies to identify the key factors influencing wellbeing, promote psychological wellbeing, and prevent poor mental health among youths. In response to these trends, we sought …	#NAME?	Not available in metadata.	* The study used a parallel mixed-methods design. * Participants included 234 university students.
Exploring the Mediating Effect of Perceived Social Support on Psychological Capital and Mental Health in Higher Education Students	https://scispace.com/papers/exploring-the-mediating-effect-of-perceived-social-support-ey522lais6ye	2024	Indus journal of bioscience research.	Muhammad Anwarâ€ulâ€Haq Muhammad Moinuddin Qazi Abro Kavita Malik Naila Iqbal Muhammad Waqas Iqbal Aqsa Saira Shahzadi Tahmeedah Safiullah Mian Mukhtar Ul Haq	10.70749/ijbr.v2i02.261	- **Relevance Score:** 41/100 - **Relevance Tag:** Partially Relevant - **Reasoning:** Focuses on university students, measures PsyCap and social support, proposes campus interventions; lacks socioeconomic variables, longitudinal data, and multiâ€‘site scope.	Recent studies in Positive Psychology have established an empirical relationship between Psychological Capital (PsyCap) and Mental Health (MH). However, the mediating relationship between Perceived Social Support (PSS) and this association has received limited attention, especially in the context of higher education. Therefore, this study aimed to examine how PSS might mediate the relationship be…	* Psychological Capital (PsyCap) * Perceived Social Support (PSS) * Mental Health	Not available in metadata.	* Cross-sectional research design * 332 undergraduate and graduate students * Sample from Punjab, Lahore, Pakistan
Changes in undergraduate students' psychological well-being as they experience university life	https://www.mdpi.com/1660-4601/16/16/2864	2019	International Journal of Environmental Research and Public Health	Xinqiao Liu Siqing Ping Wenjuan Gao	10.3390/IJERPH16162864	Focuses on Chinese undergraduates, measures stress, anxiety, depression across years, suggests policy attention, but lacks socioeconomic variables, multiâ€‘site data, or explicit theory.	The onset of most lifetime mental disorders occurs during adolescence, and the years in college, as the final stage of adolescence in a broad sense, deserve attention in this respect. The psychological well-being of undergraduate students can influence not only their academic and professional success, but also the development of society as a whole. Although previous studies suggested psychiatric …	The research aimed to describe changes in depression, anxiety, and stress.	Not available in metadata.	* The study described changes in depression, anxiety, and stress of Chinese full-time undergraduate students. * It used the Depression Anxiety Stress Scales-21 (DASS-21) to assess these changes. * The study tracked students as they experienced university life.
The evaluation of a mind/body intervention to reduce psychological distress and perceived stress in college students	https://www.tandfonline.com/doi/abs/10.1080/07448480209603446	2002	Journal of American College Health	Gloria R. Deckro Kelli M. Ballinger Michael A. Hoyt Marilyn Wilcher Jeffrey Dusek Patricia Myers Beth Greenberg David S. Rosenthal Herbert Benson	10.1080/07448480209603446	Focuses on college students, measures stress and anxiety, tests a brief mind/body program, but lacks socioeconomic variables, multiâ€‘site data, and explicit theory.	The authors examined the effect of a 6-week mind/body intervention on college students' psychological distress, anxiety, and perception of stress. One hundred twenty-eight students were randomly assigned to an experimental group (n = 63) or a waitlist control group (n = 65). The experimental group received 6 90-minute group-training sessions in the relaxation response and cognitive behavioral ski…	* Psychological distress * Anxiety * Perception of stress	Not available in metadata.	* One hundred twenty-eight college students were randomly assigned to an experimental group (n = 63) or a waitlist control group (n = 65). * The experimental group received 6 90-minute group-training sessions in the relaxation response and cognitive behavioral skills. * Ninety students (70% of the initial sample) completed the postassessment measure.
Effects of physical activity on depression, anxiety, and stress in college students: the chain-based mediating role of psychological resilience and coping styles	https://www.frontiersin.org/journals/psychology/articles/10.3389/fpsyg.2024.1396795/full	2024	Frontiers in Psychology	Ming Liao Huanju Liu Zhuzhu Qin Tao Yang Ye Wan R. Liu	10.3389/fpsyg.2024.1396795	Uses college sample to examine stress, coping, resilience; lacks socioeconomic variables; suggests physical activity interventions; crossâ€‘sectional; limited theory; no multiâ€‘site data.	Physical activity can alleviate negative emotions in college students by enhancing mood and cognitive functions. Yet, the mechanisms underlying these benefits remain unclear.	* Psychological resilience * Coping styles	Not available in metadata.	Not available in metadata.
Psychosocial Determinants And Their Impact On Mental Health Among College Students In Rajasthan	https://scispace.com/papers/psychosocial-determinants-and-their-impact-on-mental-health-goc8z5q2g8g2	2024	Journal of survey in fisheries sciences	Satish Verma	10.53555/sfs.v11i3.3535	Studies Rajasthan college students, uses life satisfaction and affect scales, links mental health to social support and academic stress, suggests psychosocial services, but omits socioeconomic metrics and longitudinal data.	This study examined how psychosocial variables influenced Rajasthan college students' mental health. A total of 317 college students aged 18â€“30 from rural and urban Rajasthan were studied (Mage = 20.9, SDage = 2.25). Online forms included a qualitative survey, the Satisfaction with Life Scale, and the Positive and Negative Affect Schedule. Students who had access to psychosocial programs and se…	* Psychosocial programs and services * Social ties * Academic success * Emotional well-being * Social support * Family relationships * Leisure time * Academic demands * Interpersonal disagreements	Not available in metadata.	* 317 college students aged 18â€“30 from rural and urban Rajasthan were studied. * Mean age of participants was 20.9 years (SDage = 2.25). * Online forms included a qualitative survey, the Satisfaction with Life Scale, and the Positive and Negative Affect Schedule.
Healthy Learning Environments, Stress Management and Mental Health in Higher Education Students	https://scispace.com/papers/healthy-learning-environments-stress-management-and-mental-frioj6lhfsa4	2024	International journal of research and scientific innovation	TÃ¢nia Gaspar Susana Pestana Sofia Sousa Marta Barata Nuno Loureiro	10.51244/ijrsi.2025.121500026p	Focuses on higherâ€‘education students and stressâ€‘management as a psychological factor, proposes interventions, but lacks socioeconomic variables, longitudinal data, multiâ€‘site scope, or explicit theory.	Educational institutions contribute to the well-being, health and performance of students. The aim of this study is to assess the mental health and well-being needs of higher education students by studying the healthy learning environment and its relationship with studentsâ€™ mental health, and to understand the role of stress management skills in promoting mental health and healthier adjustment.…	* Mental health * Well-being needs * Stress management skills	Not available in metadata.	* The study used the Ecosystems of Healthy Learning Environments (EA2S) instrument. * The EA2S instrument has 62 items organized into 9 dimensions. * The study involved 521 students. * 359 (69.4 %) of the students were female. * Student ages: 26.2 % were up to 19 (n=127), 64.3 % were between 20 and 30 (n=311), 4.1 % were between 31 and 40 (n=20), and 5.4 % were 41 or over (n=26). * A moderation m…
Socio-Economical Inequalities on Physical Activitie s and Mental Health Status among the Young People	https://scispace.com/papers/socio-economical-inequalities-on-physical-activitie-s-and-tqjrfe5m7c	2013		Emel Ege Deniz KoÃ§o Selda Arslan		Shows socioeconomic impact on university students' mental health; links class status and exercise. Lacks measured psychological variables; no longitudinal or crossâ€‘cultural design; suggests policy actions.	Background: Health inequality among the social groups is accep ted as one of the most important matters of the pub lic health . Objective: The study was to investigate socieconomic health Inequalities in terms of physic al activity and mental health among young people. Methods: This cross-sectional study sample consisted of 127 4 randomly selected university students. A question naire and General…	* Mental health (measured by General Health Questionnaire - GHQ) * Perceived financial status (middle-bad) * Social class (blue-collar) * Perceived social status in the class (middle or lower) * Not doing slight exercises * Not doing heavy exercises	* Mother's education levels * Income levels (YTL-New Turkish Liras) * Perceived income levels * Social class (blue-collars, white-collars, self-employed, commoners) * Perceived social status in the class	* **Study Design:** The study employed a cross-sectional design. * **Study Location and Time:** It was carried out at Konya SelÃ§uk University, Alaeddin Keykubad Campus, during the fall term of the 2008-2009 academic year. * **Universe:** The study's universe consisted of 32,023 university students who were sophomores or in higher grades at faculties and colleges within the Alaeddin Keykubad Camp…
Changes in undergraduate students' psychological wellâ€being as they progress through university	https://www.tandfonline.com/doi/abs/10.1080/03075070903216643	2010	Studies in Higher Education	Bridgette M. Bewick Gina Z. Koutsopoulou Jeremy N. V. Miles Esther Slaa Michael Barkham	10.1080/03075070903216643	Longitudinal study of UK undergraduatesâ€™ psychological wellâ€‘being, showing distress patterns but lacking socioeconomic variables or multiâ€‘site data; suggests support needs without concrete interventions.	This article investigates the psychological wellâ€being of students from all faculties across their undergraduate degree from preâ€registration to semester two of year three at one UK university. Data were collected on seven occasions, with 66% of students who began their studies between 2000 and 2002 taking part in the project. Psychological wellâ€being was assessed using the General Populati…	Psychological well-being was assessed using the General Population Clinical Outcomes in Routine Evaluation (GP-CORE).	Not available in metadata.	* The study investigated the psychological well-being of students from all faculties across their undergraduate degree. * Data were collected from pre-registration to semester two of year three at one UK university. * Data were collected on seven occasions. * 66% of students who began their studies between 2000 and 2002 took part in the project. * Psychological well-being was assessed using the G…
Mental cost in higher education: a comparative study on academic stress as a predictor of mental health in university students during and after the COVID-19 pandemic	https://scispace.com/papers/mental-cost-in-higher-education-a-comparative-study-on-6ufzmz12z4uc	2025	Cogent Education	Patricia Gasser Alberto GrÃ¡jeda Juan Pablo CÃ³rdova Isabel La Fuente Pamela CÃ³rdova Olivera HernÃ¡n Naranjo Alberto SanjinÃ©s	10.1080/2331186x.2024.2445968	Focuses on undergrad stress and mental health, measures psychological stress, lacks socioeconomic data, offers general policy calls, uses repeated crossâ€‘sectional design at one university.	This study examines the incidence of academic stress and its determinants on mental health among university students. It employs a comparative approach to evaluate the role of academic stress as a predictor of mental health outcomes during and after the COVID-19 pandemic. Utilizing a mixed-methods approach, the research surveyed students using standardized instruments to measure academic stress a…	* Academic stress as a predictor of mental health outcomes * Academic stress levels and their stressors * Mental health status	Not available in metadata.	* Utilizes a mixed-methods approach. * Employs a comparative approach to evaluate the role of academic stress. * Cross-sectional analyses were conducted at two time points. * Surveyed undergraduate students at a private university in Latin America. * Data collection yielded 1,265 and 707 valid responses for each respective period.
Psychological stress among undergraduate medical students	https://e-mjm.org/2004/v59n2/Psychological_Stress.pdf	2004	The Medical journal of Malaysia	M S Sherina Lekhraj Rampal Nadarajan Kaneson		Uses a crossâ€‘sectional survey of Malaysian medical undergraduates to assess stress and its link to depression, but does not examine socioeconomic factors, interventions, longitudinal data, multiple sites, or theory.	The aim of this study was to determine the prevalence of psychological stress among medical students and to identify its symptoms and association with depression. A cross-sectional study design was used. Three-hundred and ninety-six medical students at a university in Malaysia were included in the study. Tools similar to the General Health Questionnaire (GHQ-12) and Beck Depression Inventory (BDI…	* Psychological stress * Depression	Not available in metadata.	* A cross-sectional study design was used. * The study included 396 medical students. * Students were from a university in Malaysia.
Association between socioeconomic position and depression, anxiety and eating disorders in university students: A systematic review	https://link.springer.com/article/10.1007/s40894-023-00230-y	2024	Adolescent research review	Scarlett Mac-Ginty Daniela Lira Ignacio Lillo Esteban Moraga Cesar CÃ¡ceres Ricardo Araya M. Prina	10.1007/s40894-023-00230-y	Uses systematic review of university student studies to link socioeconomic indicators (family SES, financial stress) with depression and anxiety; focuses on higherâ€‘education population; does not examine psychological determinants as causal factors.	Abstract The high prevalence of mental disorders in university students emphasizes the need to explore contributing factors. While socioeconomic position affects mental health in the general population, it is crucial to investigate if the same applies to university students. MEDLINE-Ovid, Embase-Ovid and PsycINFO databases were searched. All original peer-reviewed observational studies quantifyin…	Depression, anxiety, and eating disorders.	* Family socioeconomic status/class * Financial stress * Parental education	* This is a systematic review. * 78 studies were included from 20,465 identified records. * Studies were observational. * The target population was university students. * Most studies originated from high and upper-middle-income countries.
Depression, anxiety and academic stress among college students: A brief review.	https://search.ebscohost.com/login.aspx?direct=true&profile=ehost&scope=site&authtype=crawler&jrnl=22295356&AN=125123631&h=JPq24eTvc%2FYr2zCeindS8N4FMBy6lZQ83phXk01i%2B1GTK30ScK1%2FK%2FAPs0idirVYo%2BuWkEu%2B8KgiJWEhFuf2%2FQ%3D%3D&crl=c			VM Bhujade		Focuses on stress, anxiety, depression in college students; clearly addresses psychological factors and student population, but lacks socioeconomic analysis, interventions, longitudinal or crossâ€‘cultural design, and explicit theory.	Not available in metadata.	#NAME?	Not available in metadata.	Not available in metadata.
Predictors of stress in college students	https://www.frontiersin.org/journals/psychology/articles/10.3389/fpsyg.2017.00019/full	2017	Frontiers in Psychology	Dalia Saleh Nathalie Camart Lucia Romo	10.3389/FPSYG.2017.00019	Focuses on French college students and examines selfâ€‘esteem, optimism, selfâ€‘efficacy, and distress as stress predictors; lacks socioeconomic variables, longitudinal data, multiâ€‘site or theoretical model, but suggests prevention program relevance.	University students often face different stressful situations and preoccupations: the first contact with the university, the freedom of schedule organization, the selection of their masterâ€™s degree, very selective fields, etc The purpose of this study is to evaluate a model of vulnerability to stress in French college students. Stress factors were evaluated by a battery of six scales that was a…	The psychological determinants examined in the study include: * Self-esteem, measured by the Rosenberg Self-Esteem Scale (RSES). * Perceived self-efficacy, evaluated using the General Self-Efficacy Scale (GSE). * Optimism, assessed with the revised version of the Life Orientation Test (LOT-R). * Student's well-being, measured using the Satisfaction With Life Scale (SWLS). * Perceived stress, asse…	Not addressed in this paper.	* **Data Collection Procedure:** Online data collection was conducted between February and May 2014, using a battery of questionnaires posted on Google Docs. * **Ethics Statement:** The study protocol was approved by the ethics committee of the Psychological Science and Learning Science department and the CNIL. Written informed consent was obtained from each student. * **Population:** The final s…
Navigating stigma and support: a qualitative study of help-seeking for mental health challenges among Chinese university students.	https://pubmed.ncbi.nlm.nih.gov/41851955	2025	International journal of qualitative studies on health and well-being	Khan Zeb Fang	10.1080/17482631.2026.2646251	Focuses on Chinese university students; uses Psychological Capital to examine helpâ€‘seeking. Links to social support but lacks concrete socioeconomic variables or policy proposals.	This study explores how students' help-seeking behaviors are shaped by their Psychological Capital (PsyCap) and perceived social support amidst the structural challenges they face.	The study explores how students' help-seeking behaviors are shaped by their Psychological Capital (PsyCap).	Not available in metadata.	* **Study Design:** Qualitative study. * **Sample Characteristics:** Chinese university students.
Perceived social support and social/non-social problematic smartphone use among Chinese university students: a cross-sectional study of indirect associations via social anxiety.	https://pubmed.ncbi.nlm.nih.gov/41835877	2025	Frontiers in psychology	Liu Kim Jang Li Li	10.3389/fpsyg.2026.1767558	Focuses on Chinese university students and examines social anxiety as a psychological factor; lacks socioeconomic variables, interventions, longitudinal data, multiâ€‘site sampling, or explicit theory.	Problematic smartphone use (PSU) is associated with poorer sleep, impaired attention, reduced academic functioning, and mental and physical health risks. This concern is salient among Chinese university students with smartphone engagement and elevated social anxiety (SA). Prior research links perceived social support (PSS) to lower anxiety and links SA to PSU severity, yet direct PSS-PSU associat…	#NAME?	Not available in metadata.	* Cross-sectional study design. * Sample consists of Chinese university students.
Relation between social problem-solving ability and subsequent level of psychological stress in college students.	https://psycnet.apa.org/fulltext/1992-09059-001.html	1991	Journal of Personality and Social Psychology	Thomas J. D'Zurilla Collette F. Sheedy	10.1037//0022-3514.61.5.841	Uses problemâ€‘solving ability to predict later stress in college students; strong psychological focus, but no socioeconomic factors, so only partially meets integrated criteria.	A prospective design was used to examine the relation between social problem-solving ability and later psychological stress in college students during the first semester of the academic year. A new social problem-solving inventory measured not only general ability, but also more specific components of the problem-solving process (e.g., problem orientation, problem-solving skills; D'Zurilla & Nezu…	* Social problem-solving ability * Problem orientation * Problem-solving skills * Psychological stress * Prior stress level * Number of life problems	Not available in metadata.	* **Study Design:** A prospective design was used. * **Sample Characteristics:** College students during the first semester of the academic year.
Self-rated health of university students in Germanyâ€“The importance of material, psychosocial, and behavioral factors and the parental socio-economic status	https://scispace.com/papers/self-rated-health-of-university-students-in-germany-the-2jce1llv	2023	Frontiers in Public Health	Christian Deindl Katharina Diehl Jacob Spallek Matthias Richter W. SchÃ¼ttig Petra Rattay Nico Dragano Claudia R. Pischke	10.3389/fpubh.2023.1075142	Uses parental SES and psychosocial variables to explain selfâ€‘rated health of German university students, linking socioeconomic and psychological factors but focusing on overall health rather than mental health.	Introduction Health inequalities start early in life. The time of young adulthood, between late teens and early twenties, is especially interesting in this regard. This time of emerging adulthood, the transition from being a child to becoming an adult, is characterized by the detachment from parents and establishing of an own independent life. From a health inequality perspective, the question ab…	Psychosocial factors examined in the study include: - Confidence in successfully completing a course of study. - Social support received from fellow students. - Self-esteem, measured by satisfaction with oneself.	The socioeconomic determinants examined in the paper are: * **Occupational status of parents**: Measured using the International Socio-Economic Index of Occupational Status (ISEI). * **Education of parents**: Distinguished as primary, lower-secondary, upper-secondary, and tertiary education.	* **Data Source:** Used data from the 2020 release (15.0.0, May 2020) of the National Educational Panel Study (NEPS). * **Study Cohort:** Based on starting cohort 5, consisting of university students. * **Initial Sample:** Representative sample of 17,909 first-year university students in the academic year 2010/11. * **Longitudinal Data:** Data collected over 8 years, with 15 waves available (nine…
Psychological wellbeing among college students	http://www.jswep.in/index.php/jswep/article/view/58			P Udhayakumar P Illango		Uses college undergraduates to assess anxiety and overall wellbeing, meeting student focus and psychological determinant criteria. Lacks socioeconomic data, interventions, longitudinal or multiâ€‘site design, and theoretical framing.	Not available in metadata.	#NAME?	Not available in metadata.	* The study focuses on undergraduate students. * It assesses anxiety, positive wellbeing, and overall psychological general wellbeing.
Inequality and mental healthcare utilisation among firstâ€‘year university students in South Africa	https://scispace.com/papers/inequality-and-mental-healthcare-utilisation-among-first-121oei1xwy	2020	International Journal of Mental Health Systems	Jason Bantjes Wylene Saal Christine Lochner Janine Roos Randy P. Auerbach Philippe Mortier Philippe Mortier Ronny Bruffaerts Ronald C. Kessler Dan J. Stein	10.1186/S13033-020-0339-Y	Uses South African firstâ€‘year student data to examine socioeconomic disparities in mental health service use; lacks psychological predictor variables, longitudinal design, and explicit theory.	Addressing inequalities in mental healthcare utilisation among university students is important for socio-political transformation, particularly in countries with a history of educational exclusion. As part of the WHO World Mental Health International College Student Initiative, we investigated inequalities in mental healthcare utilisation among first-year students at two historically â€œWhiteâ€…	* Common mental disorders (major depressive disorder, generalized anxiety disorder, bipolar spectrum disorder, alcohol use disorder, drug use disorder, and ADHD) * Suicidal thoughts and behavior (suicidal ideation without plan or attempt, suicide plan without attempt, and suicide attempt)	#NAME?	* **Study Design:** This was a cross-sectional study. * **Data Collection:** Data were collected via an online self-report survey. * **Participants:** First-year students at two historically "White" universities in South Africa were invited via email. * **Invitation Pool:** 14,575 students were invited, of whom 53.7% (n=7827) were women and 43.1% (n=6282) were Black. * **Sample Size:** 1407 stude…
Psychological vulnerability, mental health literacy, positive mental health and health behaviours in higher education students	https://scispace.com/papers/psychological-vulnerability-mental-health-literacy-positive-laz5deekq0mu	2025		Costa PatrÃ­cio	10.29352/mill0227.39780	Uses a large Portuguese undergraduate sample to examine psychological vulnerability and mental health literacy, but lacks socioeconomic variables and integrated analysis of both domains.	Introduction: Psychological vulnerability and low mental health literacy correlate negatively with positive mental health in higher education students. These negative correlates delay recognizing mental disorders' manifestations and the search for professional help. Low levels of mental health literacy limit self-help, adaptative coping strategies, and academic success. However, few studies exami…	* Psychological vulnerability * Mental health literacy * Positive mental health	Not available in metadata.	* A cross-sectional correlational study was used. * The sample included 3600 undergraduate students. * Participants were mostly female (78.8%), with an average age of 23 years (SD = 6.68).
A SaÃºde mental em estudantes do ensino superior. RelaÃ§Ã£o com o gÃ©nero, nÃ­vel socioeconÃ³mico e os comportamentos de saÃºde	https://scispace.com/papers/a-saude-mental-em-estudantes-do-ensino-superior-relacao-com-fip1tas1zc	2017		Maria JosÃ© Nogueira Carlos Sequeira	10.19131/RPESM.0167	- **Relevance Score:** 34/100 - **Relevance Tag:** Low Relevance - **Reasoning:** Focuses on university students' mental health and socioeconomic status; lacks explicit psychological variables and intervention or longitudinal components.	"The Mental Health of Higher Education Students: Relationship with gender, socioeconomic status and health behaviours" BACKGROUND: The level of mental health (MH) affects the well-being and academic success of students of higher education (Chow, 2010). However, in Portugal, this issue has been rarely studied. The literature is unclear and sometimes contradictory regarding to positive and/or negat…	* Mental health (SM) * Distress PsicolÃ³gico (Psychological Distress) * Ansiedade (Anxiety) * DepressÃ£o (Depression) * Perda de Controlo Emocional/Comportamental (Loss of Emotional/Behavioral Control) * Bem-Estar PsicolÃ³gico (Psychological Well-Being) * Afeto Geral Positivo (Positive General Affect) * LaÃ§os Emocionais (Emotional Bonds)	- The study examined the relationship between mental health (MH) and socioeconomic status (SES). - Specifically, it analyzed how different socioeconomic levels relate to mental health.	- **Study Design:** Descriptive, cross-sectional, and correlational study using a non-probabilistic sample. - **Sample Characteristics:** - 560 students from higher education in the District of Lisbon, enrolled in the 1st and 2nd year of the 1st cycle of studies. - Majority were women (79.6%). - Age range: 18 to 24 years, with a mean age of 19.6 years (SD=1.6). - Almost all were single (99.3%). -…
A saÃºde mental global, a depressÃ£o, a ansiedade e os comportamentos de risco nos estudantes do ensino superior : estudo de prevalÃªncia e correlaÃ§Ã£o	https://scispace.com/papers/a-saude-mental-global-a-depressao-a-ansiedade-e-os-4yhxnzbio8	2015		Jorge Salvador Pinto de Almeida		Uses prevalence data on depression, anxiety, and risk behaviors among university students; discusses stress and coping as psychological factors, but lacks socioeconomic variables or integrated analysis.	Tese apresentada para a obtencao do grau de Doutor em Ciencias da Vida a Faculdade de Ciencias Medicas da Universidade Nova de Lisboa.	- **Mental Health Inventory (MHI-5)**: This instrument assesses psychological distress and well-being, focusing on symptoms of mood, anxiety, and loss of control over feelings, thoughts, and behaviors. It includes subscales for anxiety, depression, emotional/behavioral loss of control, positive affect, and emotional ties. - **Patient Health Questionnaire (PHQ-9)**: This tool screens for depressiv…	- **Socioeconomic status (Estatuto SocioeconÃ³mico):** Studies suggest a positive relationship between socioeconomic status and mental health, with students from lower socioeconomic backgrounds tending to have lower mental health levels (Eisenberg et al, 2007). - **Family income (Rendimento econÃ³mico):** Lower economic income is identified as a risk factor for depression (Zimmerman and Katon, 20…	* **Study Design:** The study was quantitative, descriptive, correlational, transversal, and exploratory. * **Sample Size:** 1968 students. * **Population:** 1st cycle students from the University of Beira Interior and the Polytechnic Institutes of Guarda, Castelo Branco, and Portalegre. * **Selection Criteria:** All male and female students from all 1st cycle courses, integrated master's courses…
A cross-sectional analysis of psychological distress among higher education students in Ireland.	https://scispace.com/papers/a-cross-sectional-analysis-of-psychological-distress-among-255dwto6	2022	Irish Journal of Psychological Medicine	John Cullinan Sharon Walsh Darragh Flannery Brendan Kennelly	10.1017/ipm.2022.2	Uses Irish higherâ€‘education student sample to assess psychological distress; measures stress/coping variables; mentions socioeconomic context but without detailed analysis; does not link domains explicitly nor propose interventions, nor use longitudinal or multiâ€‘institutional design.	OBJECTIVES To examine levels of psychological distress among higher education students in Ireland overall and across a range of personal, higher education, and socioeconomic characteristics, prior to the COVID-19 pandemic. METHODS A cross-sectional online survey of college students in Ireland was undertaken in 2018. Data on 5201 students from 13 higher education institutions (HEIs) were analyzed.…	* **Psychological distress:** Measured using the 21-item Depression, Anxiety and Stress Scale (DASS) instrument. * **Depression symptom scores** * **Anxiety symptom scores** * **Stress symptom scores**	* **Social class:** Categorized as higher/lower professional (I), intermediate/technical (II), self-employed or farmer (III), and service/sales or unskilled (IV). * **Difficulty 'making ends meet':** Used as a proxy for financial difficulties, with categories ranging from 'very easily' to 'with great difficulty'.
Factors that influence mental health of university and college students in the UK: a systematic review	https://scispace.com/papers/factors-that-influence-mental-health-of-university-and-213pr4an	2022	BMC Public Health	Fiona Campbell Lindsay Blank Anna Cantrell Susan C.C. Baxter Christopher Blackmore Jane Dixon Elizabeth Goyder	10.1186/s12889-022-13943-x	Focuses on UK university students, identifies trauma, adjustment, and social support as psychological factors; links some socioeconomic aspects loosely; suggests policy ideas but lacks longitudinal data, broad cultural sampling, or explicit theory.	Worsening mental health of students in higher education is a public policy concern and the impact of measures to reduce transmission of COVID-19 has heightened awareness of this issue. Preventing poor mental health and supporting positive mental wellbeing needs to be based on an evidence informed understanding what factors influence the mental health of students.To identify factors associated wit…	Psychological determinants examined in the studies include: * **Individual-level psychological variables** * Adaptability * Resilience * Grit * Emotional regulation * Self-esteem * Body image * Coping * Optimism * Hope * Self-control * Self-talk * Self-compassion * **Mental health literacy and help-seeking behavior** * **Social problem-solving skills**	* **Financial well-being:** The paper notes a clear association between a student's mental health and financial well-being, with increased financial concern consistently linked to worse health. * **Tuition fees and debt:** The introduction of tuition fees and the abolition of maintenance grants, leading to students graduating with average debts of Â£50,000, were identified as significant changes …	* **Study Design:** The majority of included studies (n=22) were cross-sectional surveys, while nine studies (10 publications) were longitudinal in design. * **Participants:** The total number of students participating in the quantitative studies was 17,476, with individual studies ranging in size from 57 to 3706. * **University Representation:** Eighteen studies recruited participants from only …
Mental Health and Psychological Impact During COVID-19 Pandemic: an Online Survey of Portuguese Higher Education Students	https://scispace.com/papers/mental-health-and-psychological-impact-during-covid-19-dg7vw05mnptp			Carlos Laranjeira Maria Anjos Dixe Olga Valentim Zaida Charepe Ana Querido	10.3390/ijerph19010337	Focuses on Portuguese higherâ€‘education students, measuring stress, anxiety, depression, hopelessness, and resilient coping. Links mental health to gender, children status, and cohabiting with chronic disease, but lacks explicit socioeconomic variables, theoretical model, interventions, longitudinal or multiâ€‘site design.	The COVID-19 pandemic has had significant psychological impact on vulnerable groups, particularly students. The present study aims to investigate the mental and psychological impact of the COVID-19 pandemic and associated factors in a sample of Portuguese higher education students. An online cross-sectional study was conducted among 1522 higher education students selected by convenience sampling.…	#NAME?	Not available in metadata.	* An online cross-sectional study was conducted. * The sample included 1522 higher education students. * Students were selected by convenience sampling.
Fatores associados Ã saÃºde mental de estudantes universitÃ¡rios: proposta de modelo teÃ³rico	https://scispace.com/papers/fatores-associados-a-saude-mental-de-estudantes-2t8c9e1qok	2023	Cena	Daniela Ornellas AriÃ±o Roberto Moraes Cruz Karen Rayany RÃ³dio-Trevisan Maria Julia Pegoraro Gai	10.20873/2526-1487e023013	Uses systematic review of 134 studies to build a mentalâ€‘health model for university students, detailing stress, anxiety, selfâ€‘efficacy; links academic context but lacks concrete socioeconomic variables or intervention proposals.	O perÃ­odo dedicado Ã vida universitÃ¡ria Ã© marcado por caracterÃ­sticas particulares desta etapa de vida. Neste espaÃ§o de tempo e contexto os recursos pessoais de cada estudante sÃ£o utilizados no enfrentamento de novas demandas. O presente estudo tem como objetivo identificar e caracterizar variÃ¡veis acadÃªmicas e de carreira relacionadas Ã saÃºde mental de graduandos e, a partir destas, a e…	- SaÃºde mental Ã© composta por aspectos positivos (satisfaÃ§Ã£o de vida) e negativos (sintomas de ansiedade, estresse e depressÃ£o). - Fatores individuais, contextuais e acadÃªmicos predizem saÃºde mental. - AutoeficÃ¡cia ocupa papel de mediador entre fatores acadÃªmicos e saÃºde mental.	Not available in metadata.	- MÃ©todo: Busca sistemÃ¡tica - Bases de dados: Web of Science, PubMed, PsycINFO, Scopus, Portal BVS-saÃºde - Estudos incluÃ­dos para anÃ¡lise: 134 - PopulaÃ§Ã£o de interesse: Estudantes universitÃ¡rios
Phantom Vibration Syndrome and Problematic Smartphone Use Among University Students: Associations With Sleep Disturbance, Mental Health, and Academic Stress.	https://pubmed.ncbi.nlm.nih.gov/41846658	2025	Cureus	Khan Heshmat Abdelalim Abdalla Mansour Bishnoi Dixit Onuabuchi Khiavi Aleem Ali Kumari Zhang	10.7759/cureus.103567	Focuses on university students and links phantom vibrations and smartphone use to stress and sleep, but lacks socioeconomic variables, interventions, longitudinal data, multiâ€‘site sampling, or explicit theory.	In a world where the mind vibrates even when the phone does not, digital habits are quietly reshaping how we rest, focus, and feel. Phantom vibration syndrome (PVS), the false sensation of a phone vibrating, and problematic smartphone use (PSU) have become increasingly common among university students. These behaviors may reflect deeper psychological conditioning linked to anxiety, poor sleep, an…	Psychological Determinants are highly relevant to the paper.	Not available in metadata.	#NAME?
Mental health in higher-education students and non-students: evidence from a nationally representative panel study	https://scispace.com/papers/mental-health-in-higher-education-students-and-non-students-445prmj9k0	2020	medRxiv	Evangeline Tabor Praveetha Patalay David Bann	10.1101/2020.09.18.20196782	Uses UK panel data to compare student vs non-student distress, linking mental health to socioeconomic context; measures psychological distress, notes socioeconomic gaps, suggests policy support, follows participants over a decade, but lacks multiâ€‘site scope and explicit theoretical model.	Summary Despite increasing policy focus on mental health provision for higher education students, it is unclear whether they have worse mental health outcomes than their non-student peers. In a nationally-representative UK study spanning 2010-2019 (N=11,519), 17-24 year olds who attended higher education had lower average psychological distress (GHQ score difference=â€“0.37, 95%CI: âˆ’0.60, âˆ’0.…	Not available in metadata.	Not available in metadata.	* Nationally-representative UK study * Spanning 2010-2019 * N=11,519 * Sample included 17-24 year olds who attended higher education and those who did not
Investigating the relationship between physical activity, impulsivity and stress, anxiety, and depression in college students.	https://pubmed.ncbi.nlm.nih.gov/41845431	2025	BMC psychology	Bhalgat Kotbagi	10.1186/s40359-026-04360-5	Perfectly captures psychological determinants (stress, anxiety, impulsivity) in college students; Highly relevant for student focus; lacks socioeconomic variables and interventions, so other criteria not met.	No abstract available	Psychological determinants examined include stress, anxiety, and impulsivity.	Not available in metadata.	Not available in metadata.
Addressing the challenge of mental health problems among students in higher education: insights and suggestions for future research	https://scispace.com/papers/addressing-the-challenge-of-mental-health-problems-among-5des3n7rswta	2024		Fabio Porru	10.31219/osf.io/sg83m	Focuses on higherâ€‘education students, proposes policy and intervention ideas, and discusses psychological and socioeconomic factors broadly, but lacks empirical integration, longitudinal data, multiâ€‘site sampling, and a formal theoretical model.	The growing recognition of mental health problems among students in higher education as a societal challenge highlights the need of surveillance systems to monitor their prevalence and the investigation of their underlying determinants and mechanisms to develop effective interventions. This article provides suggestions on both content and methodology for future research.Methodological adjustments…	Not available in metadata.	Not available in metadata.	* Relies on self-report questionnaires for prevalence evidence. * Emphasizes representative samples over sample size due to potential participation bias. * Notes the uncommon use of register data, despite its methodological advantages. * Highlights the need for inclusive research on under-represented groups.
Scrolling to apathy? The relationship between short video addiction and the "lying flat" tendency among Chinese university students.	https://pubmed.ncbi.nlm.nih.gov/41835895	2025	Frontiers in psychology	Xu Ismail Ramayah Liew Zheng	10.3389/fpsyg.2026.1685559	Uses shortâ€‘video addiction and lyingâ€‘flat tendency to examine Chinese university students' wellbeing, but lacks socioeconomic variables and integrated analysis of both domains.	The increasing prevalence of short video platforms among Chinese university students has raised concerns about their potential threat to psychological well-being and lifestyle choices, particularly the emergence of the "lying flat" phenomenon. While existing studies have explained the "lying flat" phenomenon from cultural and social perspectives, few have examined its interaction with specific me…	Not available in metadata.	Not available in metadata.	Not available in metadata.
Students' mental health: Personal and university determinants	https://scispace.com/papers/students-mental-health-personal-and-university-determinants-1lu3li7fd3	2009		Siamak Khodarahimi Ali Rasti Malihe Khajehie Rea Sattar		- **Relevance Score:** 28/100 - **Relevance Tag:** Low Relevance - **Reasoning:** Focuses on university students, links gender and socioeconomic status to mental health, proposes policy recommendations, but lacks explicit psychological variables, longitudinal data, and a formal theory.	The present study was to examine the effects of personal and university bounded factors in students mental health in north of Fars province, Iran. The effects of these factors on university students' psychopathology within a survey design were investigated among 300 participantsâ€”94 males and 206 females, who were selected through random sampling method and the degrees of their mental health, we…	* Somatization * Obsessive-compulsive * Anxiety * Interpersonal sensitivity * Aggression * Phobia * Paranoid * Psychosis * Atypical factors (SCL-90-R total scale score index)		- This study employed a survey design. - The dependent variable was university students' mental health, indicated by 10 psychopathology indices. - Independent variables included gender, marital status, socio-economic status, registered university, ethnicity, dormitory and non-dormitory residential location, native or non-native being, discipline and faculty, and academic performance. - The study …
Digital mental health interventions for depression, anxiety, and enhancement of psychological well-being among college students: systematic review	https://www.jmir.org/2019/7/e12869/	2019	Journal of Medical Internet Research	Emily G. Lattie Elizabeth C Adkins Nathan Winquist Colleen Stiles-Shields Q. Eileen Wafford Andrea K. Graham	10.2196/12869	Focuses on college students and evaluates digital mentalâ€‘health interventions, offering policyâ€‘relevant insights; lacks analysis of psychological or socioeconomic determinants and does not employ longitudinal or theoretical models.	Background: College students are increasingly reporting common mental health problems, such as depression and anxiety, and they frequently encounter barriers to seeking traditional mental health treatments. Digital mental health interventions, such as those delivered via the Web and apps, offer the potential to improve access to mental health treatment. Objective: This study aimed to review the l…	* Depression * Depressive Disorder * Anxiety * Adjustment Disorders * Affective Symptoms * Anxiety Disorders * Mood Disorders	Not addressed in this paper.	Not addressed in this paper.
An empirical study on the relationship between state anxiety, acute mountain sickness, oxygen saturation, and rating of perceived exertion among graduate students during high-altitude mountaineering.	https://pubmed.ncbi.nlm.nih.gov/41835874	2025	Frontiers in psychology	Sang Wang Jiang Zeng Huang Li	10.3389/fpsyg.2026.1754190	Focuses on graduate students' anxiety and physiological responses during mountaineering, measuring a key psychological variable but lacks socioeconomic factors, interventions, longitudinal data, multiâ€‘site sampling, or explicit theory.	In recent years, as participation in high-altitude mountaineering has expanded, high-altitude climbing has increasingly become a challenging form of practical activity among university students, particularly among graduate students who experience high levels of academic and research-related stress. However, the physiological and psychological responses of this population in high-altitude environm…	Not available in metadata.	Not available in metadata.	* The study is an empirical study. * The sample consists of graduate students. * The study examines responses during high-altitude mountaineering.
Study of psychological stress among undergraduate medical students of government medical college, Surat	https://www.academia.edu/download/85989968/5e5f604b6099f2dd83258bf3e5d4de9782b2.pdf	2012	International Journal of Medical Science and Public Health	Priti Solanky Binita Desai Abhay Kavishwar S L Kantharia	10.5455/IJMSPH.2012.1.38-42	Examines stress in Indian medical undergrads, identifies psychological stressors, suggests faculty counseling; lacks socioeconomic variables, longitudinal or multiâ€‘site design, and theoretical grounding.	Background: Psychological stress among medical students is common as compared to other professional courses. The prevalence of perceived stress among medical students affects not only their academic performances but also to some extent their health. Objective: The present study was undertaken to determine the prevalence of self â€“ perceived psychological stress among Under-Graduate medical stude…	Major factors responsible for stress identified in this study are increased load towards exam, vast syllabus, not getting expected marks, less time for repeated learning and procrastination. Both academic and emotional factors are responsible for this stress.	Not available in metadata.	* A cross-sectional study using a self-administered questionnaire was conducted. * The sample included undergraduate students chosen from all years of MBBS. * Students were enrolled at Govt. Medical College Surat at the time of the study period.
Psychological treatment of depression in college students: a metaanalysis	https://onlinelibrary.wiley.com/doi/abs/10.1002/da.22461	2016	Depression and Anxiety	Pim Cuijpers Ioana A. Cristea Ioana A. Cristea David Daniel Ebert Hans M. Koot Randy P. Auerbach Ronny Bruffaerts Ronald C. Kessler	10.1002/DA.22461	Metaâ€‘analysis of depression therapies in college students; directly targets higherâ€‘education population but does not examine psychological or socioeconomic determinants, only treatment effects. Brief policy relevance noted.	BACKGROUND: Expanded efforts to detect and treat depression among college students, a peak period of onset, have the potential to bear high human capital value from a societal perspective because depression increases college withdrawal rates. However, it is not clear whether evidence-based depression therapies are as effective in college students as in other adult populations. The higher levels o…	Not available in metadata.	Not available in metadata.	* The study is a metaanalysis of randomized trials. * It included 15 trials on college students. * The total number of participants was 997. * The study compared psychological treatments of depressed college students to control groups. * It also compared effect sizes in these studies to those in trials carried out in unselected populations of depressed adults.
Challenges and Strategies of Managing Mental Health Medication in Real-World Practices: Interview Study Among University Students.	https://pubmed.ncbi.nlm.nih.gov/41855492	2025	JMIR human factors	Li Steinberg Mynatt Mishra	10.2196/67579	Focuses on university students' medication management, includes interview insights on stress, coping, and financial barriers, offers practical recommendations, but lacks integrated determinant analysis, longitudinal or multiâ€‘site design.	Mental health has become a growing concern among university students. According to the Healthy Minds Study National Report 2022-2023, 46% of students have been diagnosed with a mental health condition by a health professional, reflecting a nearly 50% increase from 2013 to 2021. While researchers have developed various technologies to help this issue, one significant aspect of the mental health ma…	Somewhat Relevant	Somewhat Relevant	* Interview study * Among university students
The Impact of Socioeconomic Factors on Mental Health: A Conceptual Framework	https://scispace.com/papers/the-impact-of-socioeconomic-factors-on-mental-health-a-bc17xl63sgts	2025	Cureus	Mohamed Salem James Robenson	10.7759/cureus.88244	Uses socioeconomic variables (income, education) to explain mental health; proposes policy reforms; grounds analysis in existing frameworks. Links psychological stressors conceptually but lacks student focus or empirical design.	Income, education, occupation, and social position are all examples of socioeconomic factors that shape mental health outcomes significantly. This review carries a conceptual framework to describe the complex interaction between mental health and these socioeconomic determinants. It integrates existing theoretical models and empirical evidence while highlighting the pathways through which socioec…	Not available in metadata.	* Income * Education * Occupation * Social position	* This review carries a conceptual framework. * It integrates existing theoretical models and empirical evidence.
Prevalence and Determinants of Migraine Among College Students in Ernakulam, Kerala, India: A Cross-Sectional Study.	https://pubmed.ncbi.nlm.nih.gov/41835701	2025	Cureus	Panneer Nandi Kamisetti Saji Singh Menon Thomas Manogna George Sureshkumar Habeeb Rose S	10.7759/cureus.103352	Uses perceived stress to link psychological factors with migraine prevalence; proposes screening, stress management, sleep and screen-use guidance for student health services.	Background Migraine is a common and disabling neurological disorder among young adults that can impair academic performance, social functioning, and the quality of life. Commonly reported triggers include psychological stress, inadequate sleep, and prolonged screen exposure; however, migraine is frequently underrecognized or misclassified as a nonspecific headache. This study aimed to assess the …	* Higher perceived stress was independently associated with probable migraine.	Not available in metadata.	* A cross-sectional study was conducted. * The study included 491 college students. * Data was collected over a two-week period.
Can cognitive behavioral additions improve the efficacy of self-help mindfulness intervention for depression and anxiety ?: A randomized controlled trial.	https://pubmed.ncbi.nlm.nih.gov/41844098	2025	Behaviour research and therapy	Huang Chong Dou Lo Wang Xu	10.1016/j.brat.2026.105020	Uses CBTâ€‘enhanced mindfulness to treat depression/anxiety, offering clear intervention insights. No student or socioeconomic focus; only general psychological outcomes, no longitudinal or crossâ€‘cultural data.	This study evaluated the comparative efficacy of a self-help mindfulness intervention (sMBI) and a combined mindfulness and cognitive behavioral therapy intervention (sMBI + CBT) in reducing symptoms of depression and anxiety. Additionally, it explored the mechanisms underlying these interventions.	#NAME?	Not available in metadata.	- Randomized controlled trial design. - Compared a self-help mindfulness intervention (sMBI) with a combined mindfulness and cognitive behavioral therapy intervention (sMBI + CBT).
Cross-national Dataset on Psychological, Cognitive, and Contextual Factors of Entrepreneurial Behavior in Business Students.	https://pubmed.ncbi.nlm.nih.gov/41835983	2024	F1000Research	Alba Cendales GarzÃ³n Umerenkova Espinosa Ariza Salazar	10.12688/f1000research.168958.3	Studies entrepreneurial intentions, not mental health, so core criteria unmet; however, includes a multiâ€‘country university student sample, meeting the crossâ€‘cultural sample criterion.	This study aims to examine how psychological, cognitive, and contextual factors are associated with entrepreneurial intention and entrepreneurial action distinguishing between discovery and exploitation phases among university students in five Latin American countries. Using a cross-national design, the analysis combines non-parametric statistical techniques, correlation and regression models, an…	#NAME?	Not available in metadata.	* Cross-national design was used. * The study involved university students in five Latin American countries. * Analysis combined non-parametric statistical techniques, correlation and regression models, and visual analytics.
On Some Strategies of Implementing the Demography Project, Federal Project No. 1	https://scispace.com/papers/on-some-strategies-of-implementing-the-demography-project-46oy5um7j8	2020		Ð’.Ð”. ÐŸÑ€Ð¾ÑˆÐ»ÑÐºÐ¾Ð² ÐŸ.Ð’. Ð›ÐµÐ²Ð¸Ð½ Ð’.Ðœ. Ð•Ñ€Ð¸ÐºÐ¾Ð²	10.37724/RSU.2020.54.2.021	Focuses on higherâ€‘education efficiency, not student mental health; lacks mentalâ€‘health outcomes, interventions, longitudinal or crossâ€‘cultural design, and specific theoretical models.	* Prospective Randomized Controlled Trial.	#NAME?	The socioeconomic determinants examined in the paper include: * Individual characteristics of the subject of education. * Peculiarities of the parental family. * Gender peculiarities. * Marital status and presence of children. * Quality of the university. * Student and university graduate prospects in the labor market.	The following study designs and sample characteristics were found in the paper: * **"Personal-Reflexivity Approach to Interactive Forms of Education and Upbringing" (Baykova L. A.)** * **Study Design:** Theoretical analysis of works and generalization of long-term pedagogical experience. * **Sample Characteristics:** Not applicable as the study relies on theoretical analysis and pedagogical exper…
Creating Ergonomic Learning Environment: the conceptual Apparatus	https://scispace.com/papers/creating-ergonomic-learning-environment-the-conceptual-3cxvfx26ct	2020		Ð›.ÐŸ. ÐžÐºÑƒÐ»Ð¾Ð²Ð°	10.37724/RSU.2020.54.2.008	Focuses on higherâ€‘education efficiency, not student mental health; lacks explicit psychological or socioeconomic determinants of mental health, and provides no relevant interventions, longitudinal data, multiâ€‘site sampling, or theoretical model.	* Prospective Randomized Controlled Trial.	* The research focuses on psychological aspects of economic determinants of higher education efficiency.		* Prospective Randomized Controlled Trial.
Effectiveness of Al-Assisted Patient Health Education Using Voice Cloning and ChatGPT: Prospective Randomized Controlled Trial.	https://pubmed.ncbi.nlm.nih.gov/41855493	2025	Journal of medical Internet research	Sun Xu Jin Han Jin Zhang Ma Wei Ma	10.2196/81387	Focuses on AIâ€‘driven patient education, not on student mental health, psychological or socioeconomic determinants, nor related interventions or designs.	Traditional patient education often lacks personalization and engagement, potentially limiting knowledge acquisition and treatment adherence. Advances in artificial intelligence (AI), including voice cloning technology and large language models (eg, ChatGPT), offer new opportunities to deliver personalized, scalable, interactive health education. However, evidence regarding the comparative effect…	Not available in metadata.	Not available in metadata.	* Prospective Randomized Controlled Trial.
Ensuring Novice Specialistsâ€™ (Scoutmastersâ€™) Pedagogical Readiness to Children Team Management: Theoretical and Applied Aspects of Extracurricular Education	https://scispace.com/papers/ensuring-novice-specialists-scoutmasters-pedagogical-1r137i08v9	2020		Ð.Ð. ÐŸÐµÑ‚Ñ€ÐµÐ½ÐºÐ¾	10.37724/RSU.2020.54.2.009	Focuses on higherâ€‘education efficiency via socialâ€‘psychological and socioeconomic lenses, without addressing student mentalâ€‘health outcomes, determinants, or related interventions.		Not available in metadata.		* Prospective Randomized Controlled Trial.
Social-Psychological and Social-Economic Determinants of Higher Education Efficiency	https://scispace.com/papers/social-psychological-and-social-economic-determinants-of-57jx1l7pvz	2020			10.37724/RSU.2020.54.2.004	Focuses on higherâ€‘education efficiency, not student mental health; lacks mentalâ€‘health outcomes, specific psychological or socioeconomic variables, and related interventions.	* Prospective Randomized Controlled Trial.	Not available in metadata.	Not available in metadata.	* **"PERSONAL-REFLEXIVITY APPROACH TO INTERRACTIVE FORMS OF EDUCATION AND UPBRINGING" (Baykova L. A., page 6):** * **Study Design:** Theoretical analysis of works and generalization of long-term pedagogical experience. * **Sample Characteristics:** Not addressed in this paper. * **"PRACTICES OF EDUCATIONAL VOLUNTEERISM IN HISTORY AND TODAY" (Bochko K. A., page 31):** * **Study Design:** Theoretic…
The Correlation between Studentsâ€™ Ethnic Identity and Self-Presentation in Interpersonal Communication in Different Cultural Groups	https://scispace.com/papers/the-correlation-between-students-ethnic-identity-and-self-562dnq3cqm	2020			10.37724/RSU.2020.54.2.013	Analyzes higherâ€‘education students using socialâ€‘psychological and socioeconomic lenses, but lacks mentalâ€‘health outcomes, specific psychological or socioeconomic variables, and any intervention or longitudinal design.	The research focused on psychological aspects of economic determinants of higher education efficiency. Specifically, it examined: * Individual characteristics of the subject of education. * Peculiarities of the parental family. * Gender peculiarities. * Marital status and the presence of children. * Quality of the university. * Prospects of the student and university graduate in the labor market.	The research focused on psychological aspects of economic determinants of higher education efficiency. Specifically, it examined: * Individual characteristics of the subject of education. * Peculiarities of the parental family. * Gender peculiarities. * Marital status and the presence of children. * Quality of the university. * Prospects of the student and university graduate in the labor market.	Not available in metadata.	**Methodology**: Ascertaining experiment with two types of tasks to identify specific errors and difficulties; tasks designed considering attention, auditory-verbal memory, speech perception, and psycholinguistic capabilities. * **Sample**: 60 students from 2nd and 3rd grades of GBOU School No. 1601 (34 boys, 26 girls) with general speech underdevelopment (III level), and a control group of 30 pe…
"The fear is real": Exploring radiophobia experiences among Ghanaian diagnostic radiography students and strategies for mitigating potential consequences.	https://pubmed.ncbi.nlm.nih.gov/41850162	2025	Radiography (London, England : 1995)	Ago Tagoe Tagoe Acquah Korsah Angaag Sule Shahbaz Anim-Sampong Antwi	10.1016/j.radi.2026.103393	Uses Ghanaian radiography student sample to explore fear of radiation, providing psychological insight but lacking socioeconomic analysis and broader mentalâ€‘health determinants.	Professional capability development in diagnostic radiography education relies heavily on clinical placement. However, these periods expose students to ionising radiation, resulting in radiophobia - an exaggerated fear characterised by actual and perceived radiation risks. This study investigates the frequency, sources, and management strategies of radiophobia among Ghanaian diagnostic radiograph…	PsychologicalDeterminants: Somewhat Relevant`	Not Relevant	Not available in metadata.
Investigating Individual Strategies of Health-preservation	https://scispace.com/papers/investigating-individual-strategies-of-health-preservation-4t02efcpcb	2020		Ð.Ð’. Ð¯ÐºÐ¾Ð²Ð»ÐµÐ²Ð°	10.37724/RSU.2020.54.2.015	Focuses on higherâ€‘education efficiency, not student mental health; lacks psychological or socioeconomic mentalâ€‘health variables, interventions, longitudinal or crossâ€‘cultural design, and relevant theory.	PsychologicalDeterminants: Somewhat Relevant`	PsychologicalDeterminants: Somewhat Relevant`	The socioeconomic determinants examined in the paper include: * Individual characteristics of the subject of education. * Peculiarities of the parental family. * Gender peculiarities. * Marital status and presence of children. * Quality of the university. * Student and university graduate prospects in the labor market.	* **"Ð›Ð¸Ñ‡Ð½Ð¾ÑÑ‚Ð½Ð¾-Ñ€ÐµÑ„Ð»ÐµÐºÑÐ¸Ð²Ð½Ñ‹Ð¹ Ð¿Ð¾Ð´Ñ…Ð¾Ð´ Ðº Ð¾Ñ€Ð³Ð°Ð½Ð¸Ð·Ð°Ñ†Ð¸Ð¸ Ð¸Ð½Ñ‚ÐµÑ€Ð°ÐºÑ‚Ð¸Ð²Ð½Ñ‹Ñ… Ñ„Ð¾Ñ€Ð¼ Ð¾Ð±ÑƒÑ‡ÐµÐ½Ð¸Ñ Ð¸ Ð²Ð¾ÑÐ¿Ð¸Ñ‚Ð°Ð½Ð¸Ñ" (Ð‘Ð°Ð¹ÐºÐ¾Ð²Ð° Ð›. Ð.)**: * **Sample**: Not explicitly stated as a separate study with a distinct sample; the paper discusses pedagogical experience and theoretical analysis. * **"ÐŸÑ€Ð°ÐºÑ‚Ð¸ÐºÐ¸ Ð¿ÐµÐ´Ð°Ð³Ð¾Ð³Ð¸Ñ‡ÐµÑÐºÐ¾Ð³Ð¾ Ð²Ð…
Social Determinants and Models of Efficient Socialization of Orphaned or Abandoned Children, Orphanage Leavers, in the European Union and in the USA	https://scispace.com/papers/social-determinants-and-models-of-efficient-socialization-of-3ge6b5ey2t	2020			10.37724/RSU.2020.54.2.018	Analyzes higherâ€‘education efficiency using psychological and socioeconomic lenses, but lacks mentalâ€‘health outcomes, specific determinant measures, and policy or longitudinal components.	PsychologicalDeterminants: Somewhat Relevant`	PsychologicalDeterminants: Somewhat Relevant`	The paper examines socioeconomic determinants of higher education efficiency through the lens of: * **Quality of the university (Ð²ÑƒÐ·Ð°)**: This includes the university's brand recognition and reputation in the labor market.	* **"PERSONAL-REFLEXIVITY APPROACH TO INTERRACTIVE FORMS OF EDUCATION AND UPBRINGING" (Baykova L. A.)**: * **Study Design**: Theoretical analysis of works and generalization of long-term pedagogical experience. * **Sample Characteristics**: Not applicable as it's a theoretical analysis. * **"PRACTICES OF EDUCATIONAL VOLUNTEERISM IN HISTORY AND TODAY" (Bochko K. A.)**: * **Study Design**: Theoreti…
Investigating inequality in Advanced Life Support courses: a retrospective, single-centre, survey-based pilot study.	https://pubmed.ncbi.nlm.nih.gov/41853322	2025	Resuscitation plus	Elshaer Thomas	10.1016/j.resplu.2026.101283	Focuses on ALS course outcomes for International Medical Graduates, not on student mental health, psychological or socioeconomic determinants, or related interventions.	With more International Medical Graduates (IMGs) joining the United Kingdom's medical workforce, the demand for Advanced Life Support (ALS) courses has increased. Whilst differential attainment among IMGs is well-documented, little is understood about this phenomenon in ALS courses. This study explores the relationship between ALS course participants' background and course outcomes.	Not available in metadata.	Not available in metadata.	* Retrospective, single-centre, survey-based pilot study * Explores relationship between ALS course participants' background and course outcomes
Managing role conflicts: work-study-life balance among single female university teachers in China pursuing doctoral degrees.	https://pubmed.ncbi.nlm.nih.gov/41841617	2025	International journal of qualitative studies on health and well-being	Jia Boo	10.1080/17482631.2026.2645256	Uses qualitative interviews to explore stress and cultural expectations of single female teachers; touches on financial strain but lacks explicit mentalâ€‘health outcomes, student focus, or integrated determinant analysis.	The rapid expansion of higher education in China has intensified the pressure on university teachers to obtain doctoral degrees. Single female teachers face multiple challenges in managing their work-study-life balance amid competing cultural expectations, yet their experiences remain underexamined.	* Psychological Determinants: Somewhat Relevant	- Socioeconomic determinants are considered "Somewhat Relevant" in the paper's metadata.	Not available in metadata.
Digital Inclusion Pathways for Older Chinese Adults in the Context of Active Aging: Secondary Analysis of 2023 China Longitudinal Aging Social Survey Data.	https://pubmed.ncbi.nlm.nih.gov/41843772	2025	JMIR aging	Zhao Wang Chen Nam	10.2196/83078	Focuses on older Chinese adults' digital inclusion, not on students or mentalâ€‘health determinants; none of the specified criteria are addressed.	Rapid population aging and the intensifying digitalization of everyday life are unfolding simultaneously in China. While prior studies have largely examined pairwise associations among digital inclusion, social engagement, mental health, and overall health status, few have evaluated an integrated, theoretically grounded pathway linking these domains in later life.	Not available in metadata.	Not available in metadata.	* Secondary Analysis of 2023 China Longitudinal Aging Social Survey Data. * Focuses on older Chinese adults.
Employeesâ€™ Social and Psychological Adaptation and their Social Status in Little Groups as Factors of their Contribution to the Group Work	https://scispace.com/papers/employees-social-and-psychological-adaptation-and-their-1xfaq3005k	2020		Ð•.Ð¡. Ð¡Ð°Ð»ÑŒÐ½Ð¸ÐºÐ¾Ð²Ð° Ð.Ð’. Ð¡Ð¸Ð´Ð¾Ñ€ÐµÐ½ÐºÐ¾Ð²	10.37724/RSU.2020.54.2.017	Analyzes socialâ€‘psychological and socioeconomic factors for higherâ€‘education efficiency, not mental health; mentions student traits and nonâ€‘material predictors but lacks mentalâ€‘health outcomes, specific variables, interventions, longitudinal or crossâ€‘cultural design, and explicit theoretical models.		- The research focuses on psychological aspects of economic determinants of higher education efficiency, which predetermines the novelty and theoretical significance of the research. (page 50)	The paper examines socioeconomic determinants of higher education efficiency through the lens of: * **Quality of the university (Ð²ÑƒÐ·Ð°)**: This includes the university's brand recognition and reputation in the labor market.	* Secondary Analysis of 2023 China Longitudinal Aging Social Survey Data. * Focuses on older Chinese adults.
Practices of Educational Volunteerism in History and Today	https://scispace.com/papers/practices-of-educational-volunteerism-in-history-and-today-21i9bdkuud	2020		Ðš.Ð. Ð‘Ð¾Ñ‡ÐºÐ¾	10.37724/RSU.2020.54.2.002	Analyzes psychological and socioeconomic factors for higherâ€‘education efficiency, but lacks mentalâ€‘health outcomes, interventions, longitudinal data, and broader theoretical framing.	Not available in metadata.	Not available in metadata.	Not available in metadata.	* Secondary Analysis of 2023 China Longitudinal Aging Social Survey Data. * Focuses on older Chinese adults.
Reflexive Components in the Structure of Clinical Thinking	https://scispace.com/papers/reflexive-components-in-the-structure-of-clinical-thinking-1caeomp9op	2020		Ð•.Ð¡. Ð‘Ð¾Ð³Ð¾Ð¼Ð¾Ð»Ð¾Ð²Ð° Ð•.Ð. Ð—Ð°Ñ…Ð°Ñ€Ð¾Ð²Ð° Ð.Ð‘. Ð“Ð°Ð²Ñ€Ð¸Ð»Ð¾Ð²Ð°	10.37724/RSU.2020.54.2.011	Analyzes psychological and socioeconomic factors for higherâ€‘education efficiency, not mentalâ€‘health outcomes; therefore irrelevant to all specified criteria.		- The research focuses on psychological aspects of economic determinants of higher education efficiency. (page 50) - Psychological determinants of higher education efficiency were examined as non-material assets in the conditions of a digital economy. (page 51)	* Secondary Analysis of 2023 China Longitudinal Aging Social Survey Data. * Focuses on older Chinese adults.
Novice Chemistsâ€™ Professional Training in the Modern World	https://scispace.com/papers/novice-chemists-professional-training-in-the-modern-world-22a6mmo8nl	2020		Ð•.Ð’. Ð‘Ð¾Ð³Ð¾Ð¼Ð¾Ð»Ð¾Ð²Ð° Ð.Ð¡. ÐœÐ¸Ñ‚Ñ€Ð¾Ñ…Ð¸Ð½Ð°	10.37724/RSU.2020.54.2.006	Integrates psychâ€‘socio factors for higherâ€‘education efficiency, not mental health; focuses on students but lacks mentalâ€‘health outcomes; mentions psych and socio variables; limited policy ideas; no longitudinal, crossâ€‘cultural, or theory.		* The research focused on psychological aspects of economic determinants of higher education efficiency. * This included factors like individual characteristics of the subject of education, parental family characteristics, gender characteristics, marital status, and the presence of children. * The quality of the university and the prospects of students and graduates in the labor market were also …	* Secondary Analysis of 2023 China Longitudinal Aging Social Survey Data. * Focuses on older Chinese adults.	- **Bogomolova, Zakharova, Gavrilova (p. 115):** - **Study Design:** Investigated reflexivity as a component of clinical thinking. - **Sample:** 183 fifth-year medical students from the Medical Institute of NIMGU named after N.P. Ogarev. - **Volgusnova, Shereshkova (p. 123):** - **Study Design:** Investigated the correlation between coping strategies and neuropsychological stability, considering …
Global burden of adverse effects of medical treatment from 1990 to 2021: a Global Burden of Disease Study 2021.	https://pubmed.ncbi.nlm.nih.gov/41850226	2025	The Korean journal of internal medicine	No authors available	10.3904/kjim.2025.278	Focuses on global adverse medical treatment effects, not on student mental health, psychological or socioeconomic determinants, or related interventions.	This study aims to evaluate the global burden of adverse effects of medical treatment (AEMT) using data from the Global Burden of Disease Study (GBD) 2021.	Not available in metadata.	Not available in metadata.	* The study evaluates the global burden of adverse effects of medical treatment (AEMT). * It uses data from the Global Burden of Disease Study (GBD) 2021. * The study period ranges from 1990 to 2021.
Sociodemographic predictors of health-related quality of life dimensions in hypertensive patients: A cross-sectional study in a Ghanaian Municipal Hospital.	https://pubmed.ncbi.nlm.nih.gov/41843591	2025	PLOS global public health	Darko Alhassan Akorli Gyan Agyekum Osei Issaka Darko	10.1371/journal.pgph.0006140	Study examines hypertensive adultsâ€™ QoL, not student mental health; focuses on sociodemographic predictors, lacking psychological variables and higherâ€‘education context.	Hypertension is a major public health concern worldwide and can adversely affect multiple aspects of quality of life (QoL). Sociodemographic factors may influence how adults experience QoL, yet evidence from Ghana remains limited. This study examined the relationship between sociodemographic characteristics and QoL across physical, psychological, social, and environmental domains among adults wit…	Not available in metadata.	Sociodemographic variables included age, sex, marital status, education, employment, income, religion, and place of residence.	* A cross-sectional analytical design was employed. * The study included 330 hypertensive adults. * Participants were selected using a simple random sampling technique from the outpatient registry.
To the Issue of Investigating CommunicatiON Problems Experienced by Preschool Children in the Conditions of Educational Integration	https://scispace.com/papers/to-the-issue-of-investigating-communication-problems-3hrkldye8e	2020			10.37724/RSU.2020.54.2.019	Focuses on higherâ€‘education efficiency, not student mental health; lacks mentalâ€‘health outcomes, interventions, longitudinal or crossâ€‘cultural design, rendering it irrelevant to all criteria.	* Secondary Analysis of 2023 China Longitudinal Aging Social Survey Data. * Focuses on older Chinese adults.	Not available in metadata.	Not available in metadata.	Not available in metadata.
The Representation of Academic Ethos Values in Studentâ€™s Information Processing Activities	https://scispace.com/papers/the-representation-of-academic-ethos-values-in-student-s-1pwiq4tavo	2020			10.37724/RSU.2020.54.2.007	Focuses on higherâ€‘education efficiency via socialâ€‘psychological and socioeconomic lenses, without addressing student mentalâ€‘health outcomes or related determinants.	* Secondary Analysis of 2023 China Longitudinal Aging Social Survey Data. * Focuses on older Chinese adults.	Not available in metadata.	The paper examines socioeconomic determinants of higher education efficiency through the lens of: * Quality of the university : This includes the university's brand recognition and reputation in the labor market. * **Characteristics of the student's parental family.	Not available in metadata.
